# Supplementary material for: Performance of GPS/GPRS tracking devices improves with increased fix interval and is not affected by animal deployment
Source: PLoS One. 2022 Mar 30;17(3):e0265541. doi: 10.1371/journal.pone.0265541 (PMC8966994; doi:10.1371/journal.pone.0265541)
Supplement: S1 File — (XLSX) [file pone.0265541.s001.xlsx]

## Sheet: Acacio_Stationary_Test
Treatment	Interval	Tag	Longitude	Latitude	Altitude
Test	20min	785	-8.00476	37.7506	248
Test	20min	785	-8.00478	37.7506	246
Test	20min	785	-8.00477	37.7506	247
Test	20min	785	-8.00482	37.7505	257
Test	20min	785	-8.00477	37.7505	250
Test	20min	785	-8.0048	37.7506	249
Test	20min	785	-8.00479	37.7506	250
Test	20min	785	-8.00479	37.7506	250
Test	20min	785	-8.00479	37.7506	255
Test	20min	785	-8.00478	37.7505	251
Test	20min	785	-8.00479	37.7505	253
Test	20min	785	-8.00477	37.7505	255
Test	20min	785	-8.00478	37.7506	257
Test	20min	785	-8.00479	37.7506	251
Test	20min	785	-8.00479	37.7505	249
Test	20min	785	-8.00477	37.7506	252
Test	20min	785	-8.00476	37.7505	249
Test	20min	785	-8.00482	37.7505	253
Test	20min	785	-8.0048	37.7505	252
Test	20min	785	-8.0048	37.7505	249
Test	20min	785	-8.00482	37.7506	249
Test	20min	785	-8.00479	37.7506	259
Test	20min	785	-8.00476	37.7506	247
Test	20min	785	-8.00479	37.7505	248
Test	20min	785	-8.00479	37.7506	245
Test	20min	785	-8.00481	37.7505	241
Test	20min	785	-8.0048	37.7505	244
Test	20min	785	-8.00476	37.7505	243
Test	20min	785	-8.00479	37.7505	247
Test	20min	785	-8.0048	37.7506	250
Test	20min	785	-8.0048	37.7506	255
Test	20min	785	-8.0048	37.7506	253
Test	20min	785	-8.00479	37.7506	247
Test	20min	785	-8.00482	37.7505	248
Test	20min	785	-8.00482	37.7505	246
Test	20min	785	-8.00479	37.7505	250
Test	20min	785	-8.00476	37.7505	251
Test	20min	785	-8.00474	37.7505	254
Test	20min	785	-8.00475	37.7505	267
Test	20min	785	-8.00479	37.7506	260
Test	20min	785	-8.00477	37.7506	257
Test	20min	785	-8.00474	37.7505	263
Test	20min	785	-8.00472	37.7505	268
Test	20min	785	-8.0048	37.7505	249
Test	20min	785	-8.00478	37.7505	249
Test	20min	785	-8.00478	37.7505	250
Test	20min	785	-8.00475	37.7505	252
Test	20min	785	-8.00471	37.7505	251
Test	20min	785	-8.00474	37.7505	250
Test	20min	785	-8.00463	37.7505	252
Test	20min	785	-8.00472	37.7506	249
Test	20min	785	-8.00478	37.7506	247
Test	20min	785	-8.00477	37.7506	241
Test	20min	785	-8.00478	37.7506	247
Test	20min	785	-8.00477	37.7505	243
Test	20min	785	-8.00477	37.7506	252
Test	20min	785	-8.00481	37.7506	235
Test	20min	785	-8.0047	37.7505	257
Test	20min	785	-8.00477	37.7506	248
Test	20min	785	-8.00479	37.7506	255
Test	20min	785	-8.00479	37.7505	257
Test	20min	785	-8.00474	37.7506	250
Test	20min	785	-8.00477	37.7506	252
Test	20min	785	-8.00478	37.7505	249
Test	20min	785	-8.00478	37.7505	248
Test	20min	785	-8.00476	37.7506	245
Test	20min	785	-8.00476	37.7506	244
Test	20min	785	-8.00475	37.7505	250
Test	20min	785	-8.00477	37.7506	248
Test	20min	785	-8.00477	37.7506	248
Test	20min	785	-8.00478	37.7506	246
Test	20min	785	-8.00477	37.7506	250
Test	20min	785	-8.00481	37.7506	259
Test	20min	785	-8.00476	37.7506	252
Test	20min	785	-8.00479	37.7505	244
Test	20min	785	-8.00478	37.7506	252
Test	20min	785	-8.00479	37.7506	249
Test	20min	785	-8.00478	37.7506	248
Test	20min	785	-8.00474	37.7506	250
Test	20min	785	-8.00475	37.7506	255
Test	20min	785	-8.00475	37.7506	254
Test	20min	785	-8.00479	37.7505	255
Test	20min	785	-8.00474	37.7505	255
Test	20min	785	-8.00474	37.7506	257
Test	20min	785	-8.00478	37.7505	246
Test	20min	785	-8.00478	37.7505	259
Test	20min	785	-8.00478	37.7506	248
Test	20min	785	-8.00481	37.7505	256
Test	20min	785	-8.00479	37.7506	251
Test	20min	785	-8.00478	37.7505	253
Test	20min	785	-8.00476	37.7505	260
Test	20min	785	-8.00475	37.7505	253
Test	20min	785	-8.00477	37.7505	247
Test	20min	785	-8.00477	37.7505	250
Test	20min	785	-8.00479	37.7506	244
Test	20min	785	-8.00488	37.7506	236
Test	20min	785	-8.00474	37.7506	252
Test	20min	785	-8.00477	37.7505	242
Test	20min	785	-8.00479	37.7505	246
Test	20min	785	-8.00478	37.7506	253
Test	20min	785	-8.00482	37.7506	256
Test	20min	785	-8.0048	37.7506	244
Test	20min	785	-8.0048	37.7505	247
Test	20min	785	-8.0048	37.7505	248
Test	20min	785	-8.00479	37.7505	247
Test	20min	785	-8.00478	37.7505	252
Test	20min	785	-8.0048	37.7505	250
Test	20min	785	-8.00478	37.7505	247
Test	20min	785	-8.00479	37.7506	251
Test	20min	785	-8.0048	37.7505	257
Test	20min	785	-8.00479	37.7505	254
Test	20min	785	-8.00475	37.7505	264
Test	20min	785	-8.00479	37.7505	252
Test	20min	785	-8.00479	37.7505	249
Test	20min	785	-8.00479	37.7505	249
Test	20min	785	-8.00479	37.7505	252
Test	20min	785	-8.00476	37.7505	264
Test	20min	785	-8.00476	37.7505	256
Test	20min	785	-8.00478	37.7506	271
Test	20min	785	-8.00475	37.7506	253
Test	20min	785	-8.00474	37.7506	247
Test	20min	785	-8.00472	37.7506	250
Test	20min	785	-8.00478	37.7505	245
Test	20min	785	-8.00478	37.7505	244
Test	20min	785	-8.0048	37.7506	248
Test	20min	785	-8.00477	37.7505	243
Test	20min	785	-8.00474	37.7505	243
Test	20min	785	-8.00476	37.7505	248
Test	20min	785	-8.00478	37.7505	249
Test	20min	785	-8.00479	37.7507	252
Test	20min	785	-8.00475	37.7505	257
Test	20min	785	-8.00479	37.7505	251
Test	20min	785	-8.00479	37.7506	247
Test	20min	785	-8.00476	37.7506	253
Test	20min	785	-8.00476	37.7506	247
Test	20min	785	-8.00473	37.7506	250
Test	20min	785	-8.00476	37.7506	243
Test	20min	785	-8.00477	37.7505	250
Test	20min	785	-8.00474	37.7506	253
Test	20min	785	-8.00474	37.7506	247
Test	20min	785	-8.00474	37.7506	252
Test	20min	785	-8.00476	37.7506	247
Test	20min	785	-8.00479	37.7505	244
Test	20min	785	-8.00474	37.7505	256
Test	20min	785	-8.00475	37.7506	278
Test	20min	785	-8.00476	37.7506	241
Test	20min	785	-8.00475	37.7505	262
Test	20min	785	-8.00492	37.7505	244
Test	20min	785	-8.00479	37.7505	245
Test	20min	785	-8.0048	37.7505	243
Test	20min	785	-8.00478	37.7506	248
Test	20min	785	-8.00478	37.7505	252
Test	20min	785	-8.00477	37.7505	245
Test	20min	785	-8.00475	37.7505	251
Test	20min	785	-8.00477	37.7505	245
Test	20min	785	-8.00479	37.7505	247
Test	20min	785	-8.00479	37.7506	245
Test	20min	785	-8.00479	37.7506	243
Test	20min	785	-8.00473	37.7506	253
Test	20min	785	-8.00477	37.7506	251
Test	20min	785	-8.00478	37.7505	254
Test	20min	785	-8.00483	37.7506	268
Test	20min	785	-8.00473	37.7505	267
Test	20min	785	-8.0048	37.7506	248
Test	20min	785	-8.00482	37.7505	245
Test	20min	785	-8.00484	37.7505	247
Test	20min	785	-8.00479	37.7505	250
Test	20min	785	-8.00477	37.7505	252
Test	20min	785	-8.00479	37.7505	255
Test	20min	785	-8.00478	37.7506	257
Test	20min	785	-8.00478	37.7505	256
Test	20min	785	-8.0048	37.7506	254
Test	20min	785	-8.00478	37.7505	254
Test	20min	785	-8.00475	37.7505	254
Test	20min	785	-8.00477	37.7505	253
Test	20min	785	-8.00476	37.7506	253
Test	20min	785	-8.00479	37.7505	252
Test	20min	785	-8.00478	37.7505	249
Test	20min	785	-8.00475	37.7505	255
Test	20min	785	-8.00475	37.7506	263
Test	20min	785	-8.0048	37.7506	246
Test	20min	785	-8.00479	37.7506	249
Test	20min	785	-8.00476	37.7506	246
Test	20min	785	-8.00474	37.7506	253
Test	20min	785	-8.00477	37.7506	246
Test	20min	785	-8.0048	37.7505	253
Test	20min	785	-8.00476	37.7505	250
Test	20min	785	-8.00478	37.7505	250
Test	20min	785	-8.00478	37.7506	246
Test	20min	785	-8.00477	37.7505	255
Test	20min	785	-8.00477	37.7506	250
Test	20min	785	-8.00475	37.7506	265
Test	20min	785	-8.00475	37.7505	261
Test	20min	785	-8.00478	37.7505	254
Test	20min	785	-8.00475	37.7505	248
Test	20min	785	-8.00482	37.7506	248
Test	20min	785	-8.00475	37.7505	247
Test	20min	785	-8.00478	37.7505	244
Test	60min	785	-8.00477	37.7506	245
Test	60min	785	-8.00477	37.7506	253
Test	60min	785	-8.00477	37.7506	249
Test	60min	785	-8.00494	37.7506	260
Test	60min	785	-8.00474	37.7505	250
Test	60min	785	-8.00475	37.7506	259
Test	60min	785	-8.00483	37.7506	263
Test	60min	785	-8.00477	37.7506	251
Test	60min	785	-8.00477	37.7506	257
Test	60min	785	-8.00477	37.7506	245
Test	60min	785	-8.00482	37.7505	246
Test	60min	785	-8.00473	37.7507	266
Test	60min	785	-8.00481	37.7506	238
Test	60min	785	-8.00479	37.7505	245
Test	60min	785	-8.00478	37.7506	255
Test	60min	785	-8.0047	37.7505	259
Test	60min	785	-8.00476	37.7505	253
Test	60min	785	-8.00459	37.7504	267
Test	60min	785	-8.00476	37.7506	252
Test	60min	785	-8.00476	37.7506	246
Test	60min	785	-8.00476	37.7505	238
Test	60min	785	-8.00481	37.7506	253
Test	60min	785	-8.00475	37.7505	261
Test	60min	785	-8.00471	37.7507	253
Test	60min	785	-8.00473	37.7506	257
Test	60min	785	-8.00477	37.7506	249
Test	60min	785	-8.00477	37.7505	248
Test	60min	785	-8.00474	37.7505	252
Test	60min	785	-8.00474	37.7506	256
Test	60min	785	-8.00477	37.7506	257
Test	60min	785	-8.00471	37.7506	256
Test	60min	785	-8.0048	37.7506	250
Test	60min	785	-8.00476	37.7505	253
Test	60min	785	-8.0048	37.7505	247
Test	60min	785	-8.00477	37.7505	248
Test	60min	785	-8.00482	37.7506	256
Test	60min	785	-8.00479	37.7506	254
Test	60min	785	-8.00478	37.7505	258
Test	60min	785	-8.00474	37.7505	263
Test	60min	785	-8.00473	37.7505	256
Test	60min	785	-8.00472	37.7505	256
Test	60min	785	-8.00467	37.7505	256
Test	60min	785	-8.00473	37.7506	254
Test	60min	785	-8.00476	37.7505	239
Test	60min	785	-8.00473	37.7505	251
Test	60min	785	-8.00475	37.7505	255
Test	60min	785	-8.00478	37.7506	242
Test	60min	785	-8.00468	37.7506	266
Test	60min	785	-8.00474	37.7506	247
Test	60min	785	-8.00477	37.7507	238
Test	60min	785	-8.00477	37.7506	252
Test	60min	785	-8.00473	37.7506	258
Test	60min	785	-8.00473	37.7506	260
Test	60min	785	-8.00475	37.7506	257
Test	60min	785	-8.00478	37.7506	254
Test	60min	785	-8.00475	37.7505	261
Test	60min	785	-8.00473	37.7506	249
Test	60min	785	-8.00476	37.7505	251
Test	60min	785	-8.00477	37.7505	248
Test	60min	785	-8.00478	37.7505	247
Test	60min	785	-8.0048	37.7505	247
Test	60min	785	-8.00472	37.7505	256
Test	60min	785	-8.00472	37.7505	258
Test	60min	785	-8.00471	37.7505	257
Test	60min	785	-8.00476	37.7506	247
Test	60min	785	-8.0047	37.7506	250
Test	60min	785	-8.00479	37.7506	248
Test	60min	785	-8.00481	37.7506	250
Test	60min	785	-8.00478	37.7505	249
Test	60min	785	-8.00477	37.7505	241
Test	60min	785	-8.00472	37.7506	254
Test	60min	785	-8.00475	37.7506	243
Test	60min	785	-8.00475	37.7506	248
Test	60min	785	-8.00475	37.7505	256
Test	60min	785	-8.00469	37.7506	261
Test	60min	785	-8.00482	37.7506	256
Test	60min	785	-8.00473	37.7505	261
Test	60min	785	-8.00479	37.7506	252
Test	60min	785	-8.00479	37.7506	260
Test	60min	785	-8.00481	37.7506	243
Test	60min	785	-8.00477	37.7505	254
Test	60min	785	-8.00488	37.7507	246
Test	60min	785	-8.00481	37.7506	256
Test	60min	785	-8.00475	37.7505	256
Test	60min	785	-8.00473	37.7505	260
Test	60min	785	-8.00475	37.7506	253
Test	60min	785	-8.00477	37.7506	258
Test	60min	785	-8.00473	37.7505	252
Test	60min	785	-8.00475	37.7506	244
Test	60min	785	-8.00478	37.7506	241
Test	60min	785	-8.00475	37.7505	251
Test	60min	785	-8.00476	37.7506	230
Test	60min	785	-8.00474	37.7506	248
Test	60min	785	-8.0047	37.7506	261
Test	60min	785	-8.00476	37.7506	240
Test	60min	785	-8.00475	37.7505	247
Test	60min	785	-8.00474	37.7506	253
Test	60min	785	-8.00475	37.7506	258
Test	60min	785	-8.00473	37.7506	256
Test	60min	785	-8.00475	37.7506	251
Test	60min	785	-8.00475	37.7505	255
Test	60min	785	-8.0048	37.7506	257
Test	60min	785	-8.00477	37.7506	238
Test	60min	785	-8.00475	37.7505	243
Test	60min	785	-8.00477	37.7505	250
Test	60min	785	-8.00487	37.7505	239
Test	60min	785	-8.0048	37.7505	251
Test	60min	785	-8.0047	37.7505	266
Test	60min	785	-8.00472	37.7505	253
Test	60min	785	-8.00478	37.7505	261
Test	60min	785	-8.00483	37.7506	260
Test	60min	785	-8.00472	37.7506	251
Test	60min	785	-8.00481	37.7506	249
Test	60min	785	-8.00477	37.7505	248
Test	60min	785	-8.00495	37.7506	251
Test	60min	785	-8.00476	37.7505	244
Test	60min	785	-8.00476	37.7506	254
Test	60min	785	-8.00468	37.7506	270
Test	60min	785	-8.00478	37.7506	250
Test	60min	785	-8.00477	37.7506	248
Test	60min	785	-8.00469	37.7506	268
Test	60min	785	-8.00476	37.7506	257
Test	60min	785	-8.00487	37.7506	233
Test	60min	785	-8.00481	37.7506	254
Test	60min	785	-8.00483	37.7506	265
Test	60min	785	-8.00484	37.7506	237
Test	60min	785	-8.00477	37.7506	255
Test	60min	785	-8.00481	37.7505	243
Test	60min	785	-8.00475	37.7505	258
Test	60min	785	-8.00476	37.7505	263
Test	60min	785	-8.00473	37.7505	259
Test	60min	785	-8.0046	37.7505	281
Test	60min	785	-8.00475	37.7505	253
Test	60min	785	-8.0047	37.7505	255
Test	60min	785	-8.00473	37.7506	244
Test	60min	785	-8.00482	37.7506	232
Test	60min	785	-8.00479	37.7506	249
Test	60min	785	-8.00482	37.7505	247
Test	60min	785	-8.00479	37.7506	251
Test	60min	785	-8.00466	37.7507	261
Test	60min	785	-8.00469	37.7506	272
Test	60min	785	-8.00485	37.7506	280
Test	60min	785	-8.00475	37.7506	252
Test	60min	785	-8.00478	37.7506	251
Test	60min	785	-8.00473	37.7506	257
Test	60min	785	-8.00476	37.7506	255
Test	60min	785	-8.00481	37.7505	251
Test	60min	785	-8.00476	37.7505	252
Test	60min	785	-8.00466	37.7507	254
Test	60min	785	-8.00483	37.7507	260
Test	60min	785	-8.00481	37.7506	251
Test	60min	785	-8.00474	37.7505	259
Test	60min	785	-8.00478	37.7505	252
Test	60min	785	-8.00478	37.7505	254
Test	60min	785	-8.00477	37.7505	243
Test	60min	785	-8.00473	37.7506	268
Test	60min	785	-8.00484	37.7506	261
Test	60min	785	-8.00475	37.7506	245
Test	60min	785	-8.0048	37.7506	235
Test	60min	785	-8.00482	37.7506	251
Test	60min	785	-8.00476	37.7506	253
Test	60min	785	-8.00479	37.7505	246
Test	60min	785	-8.00476	37.7507	258
Test	60min	785	-8.00475	37.7506	254
Test	60min	785	-8.00479	37.7505	246
Test	60min	785	-8.00477	37.7507	260
Test	60min	785	-8.00478	37.7506	252
Test	60min	785	-8.00478	37.7506	253
Test	60min	785	-8.00481	37.7506	249
Test	60min	785	-8.00478	37.7505	253
Test	60min	785	-8.00472	37.7505	258
Test	60min	785	-8.0048	37.7506	254
Test	60min	785	-8.0048	37.7506	263
Test	60min	785	-8.00479	37.7506	248
Test	60min	785	-8.00492	37.7507	258
Test	60min	785	-8.00475	37.7506	261
Test	60min	785	-8.0047	37.7506	272
Test	60min	785	-8.00479	37.7504	244
Test	60min	785	-8.00476	37.7505	247
Test	60min	785	-8.0049	37.7507	278
Test	60min	785	-8.00475	37.7506	234
Test	60min	785	-8.0048	37.7506	244
Test	60min	785	-8.00483	37.7506	250
Test	60min	785	-8.00475	37.7507	281
Test	60min	785	-8.00474	37.7505	254
Test	60min	785	-8.00473	37.7506	256
Test	60min	785	-8.00474	37.7506	254
Test	60min	785	-8.00488	37.7506	224
Test	60min	785	-8.00479	37.7506	281
Test	60min	785	-8.00481	37.7505	262
Test	60min	785	-8.00486	37.7506	255
Test	60min	785	-8.00481	37.7506	232
Test	60min	785	-8.00481	37.7507	248
Test	60min	785	-8.00482	37.7506	263
Test	60min	785	-8.0048	37.7506	249
Test	60min	785	-8.00482	37.7505	244
Test	60min	785	-8.00481	37.7506	251
Test	60min	785	-8.00465	37.7505	260
Test	60min	785	-8.00461	37.7506	269
Test	60min	785	-8.00475	37.7505	257
Test	60min	785	-8.00477	37.7506	250
Test	60min	785	-8.00477	37.7506	251
Test	60min	785	-8.00481	37.7506	244
Test	60min	785	-8.00491	37.7507	250
Test	60min	785	-8.00476	37.7505	258
Test	60min	785	-8.00473	37.7506	251
Test	20min	786	-8.0048	37.7506	257
Test	20min	786	-8.00479	37.7505	247
Test	20min	786	-8.00478	37.7505	253
Test	20min	786	-8.00478	37.7505	263
Test	20min	786	-8.00479	37.7505	257
Test	20min	786	-8.00476	37.7505	259
Test	20min	786	-8.00478	37.7505	251
Test	20min	786	-8.00479	37.7505	241
Test	20min	786	-8.00477	37.7505	244
Test	20min	786	-8.00478	37.7506	262
Test	20min	786	-8.00454	37.7495	150
Test	20min	786	-8.00473	37.7505	260
Test	20min	786	-8.00477	37.7505	255
Test	20min	786	-8.0048	37.7505	248
Test	20min	786	-8.00477	37.7505	249
Test	20min	786	-8.00477	37.7505	255
Test	20min	786	-8.00474	37.7506	244
Test	20min	786	-8.00475	37.7506	240
Test	20min	786	-8.00474	37.7506	234
Test	20min	786	-8.00479	37.7507	236
Test	20min	786	-8.0048	37.7506	233
Test	20min	786	-8.0046	37.7503	242
Test	20min	786	-8.0048	37.7506	255
Test	20min	786	-8.00472	37.7505	242
Test	20min	786	-8.00483	37.7506	248
Test	20min	786	-8.00491	37.7507	250
Test	20min	786	-8.00485	37.7506	255
Test	20min	786	-8.00484	37.7506	257
Test	20min	786	-8.00476	37.7505	260
Test	20min	786	-8.00475	37.7505	257
Test	20min	786	-8.00475	37.7505	256
Test	20min	786	-8.00472	37.7505	258
Test	20min	786	-8.00482	37.7506	249
Test	20min	786	-8.00479	37.7507	263
Test	20min	786	-8.00474	37.7507	260
Test	20min	786	-8.00478	37.7506	263
Test	20min	786	-8.00465	37.7506	266
Test	20min	786	-8.00482	37.7506	254
Test	20min	786	-8.00479	37.7505	250
Test	20min	786	-8.00482	37.7506	250
Test	20min	786	-8.00478	37.7505	248
Test	20min	786	-8.00478	37.7506	254
Test	20min	786	-8.00478	37.7506	248
Test	20min	786	-8.00481	37.7505	251
Test	20min	786	-8.00478	37.7505	253
Test	20min	786	-8.00479	37.7506	254
Test	20min	786	-8.0048	37.7506	265
Test	20min	786	-8.00475	37.7505	254
Test	20min	786	-8.00483	37.7506	254
Test	20min	786	-8.00479	37.7506	253
Test	20min	786	-8.0048	37.7506	245
Test	20min	786	-8.00474	37.7505	242
Test	20min	786	-8.00476	37.7506	239
Test	20min	786	-8.00479	37.7506	231
Test	20min	786	-8.0048	37.7506	249
Test	20min	786	-8.00476	37.7505	249
Test	20min	786	-8.00479	37.7505	257
Test	20min	786	-8.00482	37.7506	265
Test	20min	786	-8.00479	37.7505	245
Test	20min	786	-8.00477	37.7505	252
Test	20min	786	-8.00479	37.7506	246
Test	20min	786	-8.0048	37.7506	243
Test	20min	786	-8.00476	37.7505	232
Test	20min	786	-8.00477	37.7505	234
Test	20min	786	-8.00482	37.7505	239
Test	20min	786	-8.00479	37.7505	244
Test	20min	786	-8.00483	37.7506	254
Test	20min	786	-8.00482	37.7506	250
Test	20min	786	-8.00479	37.7505	248
Test	20min	786	-8.00484	37.7506	259
Test	20min	786	-8.00479	37.7505	244
Test	20min	786	-8.00483	37.7505	238
Test	20min	786	-8.0048	37.7505	246
Test	20min	786	-8.00479	37.7505	260
Test	20min	786	-8.0048	37.7505	254
Test	20min	786	-8.00482	37.7505	260
Test	20min	786	-8.00476	37.7505	260
Test	20min	786	-8.00467	37.7505	258
Test	20min	786	-8.00478	37.7506	249
Test	20min	786	-8.00478	37.7506	254
Test	20min	786	-8.00478	37.7505	251
Test	20min	786	-8.00476	37.7505	255
Test	20min	786	-8.00472	37.7506	266
Test	20min	786	-8.00475	37.7506	262
Test	20min	786	-8.00468	37.7505	248
Test	20min	786	-8.00475	37.7506	251
Test	20min	786	-8.0047	37.7506	247
Test	20min	786	-8.00475	37.7506	252
Test	20min	786	-8.00475	37.7506	243
Test	20min	786	-8.00477	37.7506	241
Test	20min	786	-8.00477	37.7505	236
Test	20min	786	-8.00483	37.7506	237
Test	20min	786	-8.0048	37.7505	235
Test	20min	786	-8.00479	37.7506	246
Test	20min	786	-8.00481	37.7506	248
Test	20min	786	-8.00488	37.7507	239
Test	20min	786	-8.0048	37.7505	266
Test	20min	786	-8.00478	37.7505	264
Test	20min	786	-8.00474	37.7505	265
Test	20min	786	-8.00476	37.7505	249
Test	20min	786	-8.00473	37.7505	253
Test	20min	786	-8.00475	37.7505	240
Test	20min	786	-8.00473	37.7506	247
Test	20min	786	-8.00477	37.7506	239
Test	20min	786	-8.00474	37.7506	245
Test	20min	786	-8.00491	37.7508	218
Test	20min	786	-8.00481	37.7505	247
Test	20min	786	-8.00478	37.7505	249
Test	20min	786	-8.00477	37.7506	247
Test	20min	786	-8.00478	37.7506	247
Test	20min	786	-8.00474	37.7506	241
Test	20min	786	-8.00484	37.7506	260
Test	20min	786	-8.00478	37.7506	253
Test	20min	786	-8.0048	37.7505	256
Test	20min	786	-8.00476	37.7506	252
Test	20min	786	-8.00473	37.7506	265
Test	20min	786	-8.00478	37.7506	249
Test	20min	786	-8.00477	37.7505	261
Test	20min	786	-8.00475	37.7505	257
Test	20min	786	-8.00476	37.7506	251
Test	20min	786	-8.00478	37.7506	258
Test	20min	786	-8.00477	37.7507	238
Test	20min	786	-8.00477	37.7506	232
Test	20min	786	-8.00478	37.7506	239
Test	20min	786	-8.0048	37.7506	256
Test	20min	786	-8.00479	37.7505	251
Test	20min	786	-8.00477	37.7505	249
Test	20min	786	-8.00479	37.7505	254
Test	20min	786	-8.0048	37.7506	251
Test	20min	786	-8.00476	37.7505	256
Test	20min	786	-8.00478	37.7505	253
Test	20min	786	-8.00481	37.7506	246
Test	20min	786	-8.00479	37.7506	236
Test	20min	786	-8.00479	37.7506	255
Test	20min	786	-8.00478	37.7506	248
Test	20min	786	-8.00483	37.7506	260
Test	20min	786	-8.00478	37.7506	247
Test	20min	786	-8.00483	37.7506	261
Test	20min	786	-8.0048	37.7506	252
Test	20min	786	-8.00481	37.7505	243
Test	20min	786	-8.00479	37.7505	251
Test	20min	786	-8.00484	37.7505	243
Test	20min	786	-8.00486	37.7505	237
Test	20min	786	-8.00487	37.7505	239
Test	20min	786	-8.00474	37.7505	262
Test	20min	786	-8.00479	37.7505	258
Test	20min	786	-8.00475	37.7505	254
Test	20min	786	-8.00475	37.7505	261
Test	20min	786	-8.00475	37.7505	263
Test	20min	786	-8.0047	37.7505	260
Test	20min	786	-8.00478	37.7505	249
Test	20min	786	-8.00477	37.7505	249
Test	20min	786	-8.00477	37.7505	251
Test	20min	786	-8.00476	37.7506	251
Test	20min	786	-8.00474	37.7505	250
Test	20min	786	-8.0047	37.7505	253
Test	20min	786	-8.00476	37.7506	273
Test	20min	786	-8.00475	37.7506	239
Test	20min	786	-8.00473	37.7505	260
Test	20min	786	-8.00475	37.7506	241
Test	20min	786	-8.00478	37.7505	235
Test	20min	786	-8.00476	37.7506	244
Test	20min	786	-8.00482	37.7506	233
Test	20min	786	-8.00475	37.7505	246
Test	20min	786	-8.00482	37.7506	245
Test	20min	786	-8.00479	37.7505	251
Test	20min	786	-8.00481	37.7505	265
Test	20min	786	-8.00472	37.7505	270
Test	60min	786	-8.00479	37.7505	258
Test	60min	786	-8.00476	37.7505	269
Test	60min	786	-8.00471	37.7505	233
Test	60min	786	-8.00475	37.7506	258
Test	60min	786	-8.00475	37.7506	249
Test	60min	786	-8.00476	37.7505	242
Test	60min	786	-8.00478	37.7506	271
Test	60min	786	-8.00477	37.7505	252
Test	60min	786	-8.00478	37.7505	246
Test	60min	786	-8.00475	37.7505	258
Test	60min	786	-8.00474	37.7505	263
Test	60min	786	-8.00476	37.7505	234
Test	60min	786	-8.00485	37.7506	228
Test	60min	786	-8.00479	37.7505	243
Test	60min	786	-8.0048	37.7505	249
Test	60min	786	-8.00469	37.7505	253
Test	60min	786	-8.00476	37.7506	264
Test	60min	786	-8.00471	37.7505	252
Test	60min	786	-8.00463	37.7505	267
Test	60min	786	-8.00474	37.7505	245
Test	60min	786	-8.00487	37.7505	261
Test	60min	786	-8.00471	37.7506	249
Test	60min	786	-8.00483	37.7506	237
Test	60min	786	-8.00484	37.7506	244
Test	60min	786	-8.0048	37.7506	250
Test	60min	786	-8.00481	37.7505	265
Test	60min	786	-8.00483	37.7507	247
Test	60min	786	-8.00481	37.7505	237
Test	60min	786	-8.00477	37.7506	237
Test	60min	786	-8.00477	37.7506	251
Test	60min	786	-8.00461	37.7506	280
Test	60min	786	-8.00479	37.7505	250
Test	60min	786	-8.00477	37.7506	250
Test	60min	786	-8.00482	37.7506	252
Test	60min	786	-8.00475	37.7505	257
Test	60min	786	-8.00484	37.7506	226
Test	60min	786	-8.0048	37.7506	255
Test	60min	786	-8.00498	37.7508	262
Test	60min	786	-8.00472	37.7505	249
Test	60min	786	-8.00479	37.7505	262
Test	60min	786	-8.00477	37.7505	254
Test	60min	786	-8.00466	37.7505	267
Test	60min	786	-8.00473	37.7505	257
Test	60min	786	-8.00471	37.7505	254
Test	60min	786	-8.00469	37.7506	265
Test	60min	786	-8.00481	37.7506	226
Test	60min	786	-8.00484	37.7506	246
Test	60min	786	-8.00475	37.7506	239
Test	60min	786	-8.00478	37.7505	246
Test	60min	786	-8.00482	37.7507	248
Test	60min	786	-8.00481	37.7505	242
Test	60min	786	-8.00477	37.7506	253
Test	60min	786	-8.00481	37.7506	249
Test	60min	786	-8.00457	37.7506	283
Test	60min	786	-8.00474	37.7505	250
Test	60min	786	-8.00474	37.7506	248
Test	60min	786	-8.00474	37.7505	256
Test	60min	786	-8.00475	37.7505	263
Test	60min	786	-8.00486	37.7507	236
Test	60min	786	-8.00482	37.7505	225
Test	60min	786	-8.00477	37.7505	253
Test	60min	786	-8.00481	37.7505	244
Test	60min	786	-8.00477	37.7505	253
Test	60min	786	-8.00473	37.7505	257
Test	60min	786	-8.00464	37.7505	267
Test	60min	786	-8.00469	37.7505	262
Test	60min	786	-8.00466	37.7504	250
Test	60min	786	-8.00473	37.7506	250
Test	60min	786	-8.0048	37.7506	229
Test	60min	786	-8.00483	37.7506	237
Test	60min	786	-8.00479	37.7506	255
Test	60min	786	-8.00473	37.7505	248
Test	60min	786	-8.00476	37.7507	257
Test	60min	786	-8.00471	37.7505	250
Test	60min	786	-8.00475	37.7505	251
Test	60min	786	-8.00535	37.7505	196
Test	60min	786	-8.00458	37.7506	278
Test	60min	786	-8.00469	37.7505	251
Test	60min	786	-8.00479	37.7506	254
Test	60min	786	-8.00477	37.7505	261
Test	60min	786	-8.00483	37.7506	258
Test	60min	786	-8.00474	37.7505	247
Test	60min	786	-8.00481	37.7506	260
Test	60min	786	-8.00484	37.7506	252
Test	60min	786	-8.00479	37.7507	238
Test	60min	786	-8.00483	37.7505	251
Test	60min	786	-8.0048	37.7505	261
Test	60min	786	-8.00478	37.7505	239
Test	60min	786	-8.00476	37.7505	251
Test	60min	786	-8.00479	37.7505	270
Test	60min	786	-8.00476	37.7505	261
Test	60min	786	-8.00481	37.7506	251
Test	60min	786	-8.00481	37.7505	246
Test	60min	786	-8.0048	37.7505	253
Test	60min	786	-8.00482	37.7505	241
Test	60min	786	-8.00481	37.7506	253
Test	60min	786	-8.00477	37.7506	256
Test	60min	786	-8.00483	37.7505	250
Test	60min	786	-8.00474	37.7506	242
Test	60min	786	-8.00482	37.7506	220
Test	60min	786	-8.00479	37.7506	267
Test	60min	786	-8.00488	37.7507	50
Test	60min	786	-8.00485	37.7506	242
Test	60min	786	-8.00479	37.7506	253
Test	60min	786	-8.00483	37.7506	245
Test	60min	786	-8.00479	37.7505	248
Test	60min	786	-8.00467	37.7504	245
Test	60min	786	-8.00466	37.7505	269
Test	60min	786	-8.00465	37.7505	273
Test	60min	786	-8.00469	37.7504	250
Test	60min	786	-8.00503	37.7505	247
Test	60min	786	-8.00482	37.7506	236
Test	60min	786	-8.0048	37.7506	247
Test	60min	786	-8.00476	37.7505	206
Test	60min	786	-8.00475	37.7505	262
Test	60min	786	-8.00475	37.7506	230
Test	60min	786	-8.00454	37.7507	293
Test	60min	786	-8.00478	37.7505	253
Test	60min	786	-8.00477	37.7505	241
Test	60min	786	-8.00476	37.7506	258
Test	60min	786	-8.00475	37.7505	250
Test	60min	786	-8.00477	37.7505	245
Test	60min	786	-8.00482	37.7507	226
Test	60min	786	-8.00477	37.7505	257
Test	60min	786	-8.00475	37.7505	219
Test	60min	786	-8.00488	37.7507	250
Test	60min	786	-8.00484	37.7506	261
Test	60min	786	-8.0048	37.7505	240
Test	60min	786	-8.00481	37.7505	249
Test	60min	786	-8.00481	37.7505	245
Test	60min	786	-8.00473	37.7506	259
Test	60min	786	-8.00465	37.7505	271
Test	60min	786	-8.00458	37.7503	250
Test	60min	786	-8.00469	37.7505	255
Test	60min	786	-8.00479	37.7506	254
Test	60min	786	-8.00469	37.7504	242
Test	60min	786	-8.00482	37.7505	260
Test	60min	786	-8.00477	37.7505	245
Test	60min	786	-8.00476	37.7506	252
Test	60min	786	-8.00478	37.7506	253
Test	60min	786	-8.00476	37.7506	246
Test	60min	786	-8.00475	37.7505	246
Test	60min	786	-8.00482	37.7506	260
Test	60min	786	-8.00479	37.7506	248
Test	60min	786	-8.00479	37.7506	244
Test	60min	786	-8.00481	37.7505	256
Test	60min	786	-8.00479	37.7505	255
Test	60min	786	-8.00471	37.7505	257
Test	60min	786	-8.00478	37.7506	250
Test	60min	786	-8.0048	37.7506	257
Test	60min	786	-8.00479	37.7506	249
Test	60min	786	-8.00487	37.7506	253
Test	60min	786	-8.00475	37.7506	257
Test	60min	786	-8.00467	37.7505	244
Test	60min	786	-8.00474	37.7505	245
Test	60min	786	-8.00477	37.7505	262
Test	60min	786	-8.00474	37.7506	244
Test	60min	786	-8.0048	37.7506	237
Test	60min	786	-8.00481	37.7506	232
Test	60min	786	-8.00476	37.7506	255
Test	60min	786	-8.0047	37.7505	250
Test	60min	786	-8.00476	37.7507	245
Test	60min	786	-8.00479	37.7506	252
Test	60min	786	-8.00475	37.7505	226
Test	60min	786	-8.00486	37.7504	224
Test	60min	786	-8.00476	37.7506	257
Test	60min	786	-8.0048	37.7505	245
Test	60min	786	-8.00483	37.7507	253
Test	60min	786	-8.00476	37.7506	247
Test	60min	786	-8.00474	37.7505	255
Test	60min	786	-8.00483	37.7506	242
Test	60min	786	-8.00483	37.7507	232
Test	60min	786	-8.00477	37.7507	284
Test	60min	786	-8.00477	37.7505	256
Test	60min	786	-8.00483	37.7505	237
Test	60min	786	-8.00479	37.7506	257
Test	60min	786	-8.00469	37.7505	267
Test	60min	786	-8.00473	37.7505	259
Test	60min	786	-8.00478	37.7505	0
Test	60min	786	-8.00474	37.7505	253
Test	60min	786	-8.00489	37.7508	215
Test	60min	786	-8.0048	37.7506	245
Test	60min	786	-8.0048	37.7505	258
Test	60min	786	-8.00477	37.7506	253
Test	60min	786	-8.00481	37.7507	252
Test	60min	786	-8.00472	37.7506	262
Test	60min	786	-8.00478	37.7506	240
Test	60min	786	-8.0048	37.7507	278
Test	60min	786	-8.00474	37.7506	240
Test	60min	786	-8.00487	37.7506	240
Test	60min	786	-8.00477	37.7505	252
Test	60min	786	-8.00487	37.7506	227
Test	60min	786	-8.00481	37.7506	258
Test	60min	786	-8.00474	37.7505	256
Test	60min	786	-8.00475	37.7504	256
Test	60min	786	-8.0048	37.7505	255
Test	60min	786	-8.00477	37.7506	261
Test	60min	786	-8.00469	37.7506	264
Test	60min	786	-8.00478	37.7506	258
Test	60min	786	-8.00477	37.7506	250
Test	60min	786	-8.00468	37.7505	256
Test	60min	786	-8.00478	37.7505	236
Test	60min	786	-8.00475	37.7505	249
Test	60min	786	-8.00481	37.7506	254
Test	60min	786	-8.00477	37.7505	245
Test	60min	786	-8.00476	37.7506	245
Test	60min	786	-8.00477	37.7506	258
Test	60min	786	-8.00482	37.7506	272
Test	60min	786	-8.00479	37.7506	240
Test	60min	786	-8.00476	37.7505	253
Test	60min	786	-8.00475	37.7505	256
Test	60min	786	-8.00486	37.7506	233
Test	60min	786	-8.00478	37.7506	250
Test	60min	786	-8.00475	37.7505	248
Test	60min	786	-8.00485	37.7505	238
Test	60min	786	-8.00476	37.7505	264
Test	60min	786	-8.00472	37.7505	255
Test	60min	786	-8.00462	37.7506	276
Test	60min	786	-8.00483	37.7506	257
Test	60min	786	-8.00467	37.7505	260
Test	60min	786	-8.00412	37.7507	355
Test	60min	786	-8.00479	37.7505	235
Test	60min	786	-8.00484	37.7506	256
Test	60min	786	-8.00475	37.7506	260
Test	20min	788	-8.00476	37.7505	251
Test	20min	788	-8.00472	37.7505	253
Test	20min	788	-8.00477	37.7505	248
Test	20min	788	-8.00493	37.7507	249
Test	20min	788	-8.00487	37.7507	255
Test	20min	788	-8.00474	37.7506	254
Test	20min	788	-8.00477	37.7506	260
Test	20min	788	-8.00476	37.7506	259
Test	20min	788	-8.00482	37.7505	251
Test	20min	788	-8.00478	37.7505	248
Test	20min	788	-8.00477	37.7505	250
Test	20min	788	-8.00475	37.7505	244
Test	20min	788	-8.0048	37.7505	246
Test	20min	788	-8.00479	37.7505	247
Test	20min	788	-8.00483	37.7505	245
Test	20min	788	-8.00488	37.7505	247
Test	20min	788	-8.00481	37.7505	254
Test	20min	788	-8.00477	37.7505	254
Test	20min	788	-8.00476	37.7506	256
Test	20min	788	-8.00475	37.7506	256
Test	20min	788	-8.00478	37.7505	246
Test	20min	788	-8.00478	37.7506	252
Test	20min	788	-8.00479	37.7506	265
Test	20min	788	-8.00477	37.7505	250
Test	20min	788	-8.00479	37.7506	242
Test	20min	788	-8.0048	37.7505	260
Test	20min	788	-8.00476	37.7506	250
Test	20min	788	-8.00481	37.7505	244
Test	20min	788	-8.00479	37.7505	250
Test	20min	788	-8.00477	37.7505	252
Test	20min	788	-8.00479	37.7506	254
Test	20min	788	-8.00476	37.7505	247
Test	20min	788	-8.00473	37.7505	245
Test	20min	788	-8.00479	37.7506	242
Test	20min	788	-8.00478	37.7506	243
Test	20min	788	-8.00478	37.7506	244
Test	20min	788	-8.00477	37.7505	244
Test	20min	788	-8.00481	37.7506	247
Test	20min	788	-8.00483	37.7506	256
Test	20min	788	-8.0048	37.7506	262
Test	20min	788	-8.00481	37.7506	246
Test	20min	788	-8.00476	37.7505	249
Test	20min	788	-8.0048	37.7506	248
Test	20min	788	-8.00479	37.7505	252
Test	20min	788	-8.00479	37.7505	247
Test	20min	788	-8.00477	37.7505	251
Test	20min	788	-8.0048	37.7506	259
Test	20min	788	-8.00477	37.7506	256
Test	20min	788	-8.00477	37.7506	255
Test	20min	788	-8.00479	37.7506	254
Test	20min	788	-8.00475	37.7505	260
Test	20min	788	-8.00477	37.7506	251
Test	20min	788	-8.00478	37.7505	249
Test	20min	788	-8.00474	37.7505	263
Test	20min	788	-8.00478	37.7505	249
Test	20min	788	-8.00473	37.7505	251
Test	20min	788	-8.00477	37.7506	251
Test	20min	788	-8.00475	37.7506	255
Test	20min	788	-8.00474	37.7505	254
Test	20min	788	-8.0047	37.7505	242
Test	20min	788	-8.00475	37.7506	247
Test	20min	788	-8.00477	37.7506	248
Test	20min	788	-8.00478	37.7505	243
Test	20min	788	-8.00475	37.7506	249
Test	20min	788	-8.00477	37.7505	250
Test	20min	788	-8.00479	37.7506	246
Test	20min	788	-8.00479	37.7506	253
Test	20min	788	-8.0048	37.7506	250
Test	20min	788	-8.0048	37.7506	261
Test	20min	788	-8.00478	37.7505	261
Test	20min	788	-8.00482	37.7506	254
Test	20min	788	-8.00481	37.7505	249
Test	20min	788	-8.00474	37.7505	246
Test	20min	788	-8.0048	37.7505	242
Test	20min	788	-8.00475	37.7505	246
Test	20min	788	-8.00477	37.7505	246
Test	20min	788	-8.00477	37.7505	246
Test	20min	788	-8.0048	37.7505	249
Test	20min	788	-8.00476	37.7506	246
Test	20min	788	-8.00476	37.7506	244
Test	20min	788	-8.00479	37.7506	251
Test	20min	788	-8.0048	37.7506	246
Test	20min	788	-8.00478	37.7506	251
Test	20min	788	-8.00479	37.7505	253
Test	20min	788	-8.00476	37.7506	265
Test	20min	788	-8.0048	37.7506	246
Test	20min	788	-8.00477	37.7506	255
Test	20min	788	-8.0048	37.7506	255
Test	20min	788	-8.00476	37.7506	255
Test	20min	788	-8.00479	37.7506	255
Test	20min	788	-8.00478	37.7505	253
Test	20min	788	-8.00479	37.7506	249
Test	20min	788	-8.00463	37.7505	242
Test	20min	788	-8.00482	37.7506	243
Test	20min	788	-8.00481	37.7506	238
Test	20min	788	-8.00479	37.7506	246
Test	20min	788	-8.00478	37.7506	263
Test	20min	788	-8.00486	37.7506	244
Test	20min	788	-8.00479	37.7505	253
Test	20min	788	-8.00478	37.7505	249
Test	20min	788	-8.00476	37.7505	253
Test	20min	788	-8.00471	37.7505	257
Test	20min	788	-8.00479	37.7506	243
Test	20min	788	-8.00486	37.7506	236
Test	20min	788	-8.00477	37.7506	244
Test	20min	788	-8.00479	37.7506	243
Test	20min	788	-8.00485	37.7506	252
Test	20min	788	-8.00476	37.7506	267
Test	20min	788	-8.00483	37.7506	258
Test	20min	788	-8.0048	37.7506	254
Test	20min	788	-8.00482	37.7506	248
Test	20min	788	-8.00482	37.7506	243
Test	20min	788	-8.0048	37.7505	247
Test	20min	788	-8.00483	37.7505	248
Test	20min	788	-8.00478	37.7505	253
Test	20min	788	-8.0048	37.7505	247
Test	20min	788	-8.00482	37.7505	255
Test	20min	788	-8.00477	37.7505	261
Test	20min	788	-8.00479	37.7506	260
Test	20min	788	-8.00472	37.7505	265
Test	20min	788	-8.00479	37.7506	252
Test	20min	788	-8.00478	37.7505	252
Test	20min	788	-8.00476	37.7506	254
Test	20min	788	-8.00476	37.7506	259
Test	20min	788	-8.00475	37.7505	255
Test	20min	788	-8.00475	37.7505	253
Test	20min	788	-8.00476	37.7505	255
Test	20min	788	-8.00478	37.7506	260
Test	20min	788	-8.00472	37.7506	242
Test	20min	788	-8.00473	37.7506	242
Test	20min	788	-8.00475	37.7506	243
Test	20min	788	-8.00474	37.7506	235
Test	20min	788	-8.00481	37.7506	239
Test	20min	788	-8.00479	37.7505	235
Test	20min	788	-8.00475	37.7505	253
Test	20min	788	-8.00478	37.7505	251
Test	20min	788	-8.00479	37.7506	254
Test	20min	788	-8.00479	37.7505	254
Test	20min	788	-8.00479	37.7505	258
Test	20min	788	-8.00478	37.7505	257
Test	20min	788	-8.00477	37.7505	252
Test	20min	788	-8.00476	37.7505	250
Test	20min	788	-8.00477	37.7505	246
Test	20min	788	-8.00474	37.7505	247
Test	20min	788	-8.00476	37.7506	245
Test	20min	788	-8.00477	37.7506	250
Test	20min	788	-8.00476	37.7506	256
Test	20min	788	-8.00478	37.7506	245
Test	20min	788	-8.00477	37.7505	259
Test	20min	788	-8.00476	37.7506	255
Test	20min	788	-8.00477	37.7505	253
Test	20min	788	-8.00477	37.7505	255
Test	20min	788	-8.0048	37.7505	252
Test	20min	788	-8.00476	37.7505	246
Test	20min	788	-8.0048	37.7505	246
Test	20min	788	-8.00475	37.7505	256
Test	20min	788	-8.00477	37.7506	262
Test	20min	788	-8.00474	37.7506	254
Test	20min	788	-8.00483	37.7506	245
Test	20min	788	-8.00474	37.7506	256
Test	20min	788	-8.00478	37.7506	254
Test	20min	788	-8.00482	37.7506	251
Test	20min	788	-8.00479	37.7506	254
Test	20min	788	-8.00477	37.7505	251
Test	20min	788	-8.00479	37.7505	244
Test	20min	788	-8.00477	37.7506	249
Test	20min	788	-8.00479	37.7506	253
Test	20min	788	-8.00477	37.7505	247
Test	20min	788	-8.00479	37.7505	258
Test	20min	788	-8.00475	37.7505	259
Test	20min	788	-8.00477	37.7505	267
Test	20min	788	-8.00486	37.7506	257
Test	20min	788	-8.00477	37.7506	250
Test	20min	788	-8.00477	37.7506	239
Test	20min	788	-8.00474	37.7506	246
Test	20min	788	-8.00479	37.7506	240
Test	20min	788	-8.00477	37.7506	259
Test	20min	788	-8.00479	37.7506	260
Test	20min	788	-8.0048	37.7506	256
Test	20min	788	-8.00486	37.7506	251
Test	20min	788	-8.00474	37.7505	250
Test	20min	788	-8.00492	37.7506	257
Test	20min	788	-8.0048	37.7505	250
Test	20min	788	-8.0048	37.7505	243
Test	20min	788	-8.00481	37.7505	255
Test	20min	788	-8.00478	37.7505	254
Test	20min	788	-8.00479	37.7505	261
Test	20min	788	-8.00473	37.7505	259
Test	20min	788	-8.00473	37.7505	253
Test	20min	788	-8.00475	37.7505	247
Test	20min	788	-8.00475	37.7505	251
Test	20min	788	-8.00476	37.7505	250
Test	20min	788	-8.00477	37.7505	253
Test	20min	788	-8.00473	37.7505	256
Test	20min	788	-8.00473	37.7505	257
Test	20min	788	-8.00468	37.7505	254
Test	20min	788	-8.00477	37.7505	248
Test	20min	788	-8.00479	37.7506	254
Test	20min	788	-8.00477	37.7506	248
Test	60min	788	-8.00475	37.7506	248
Test	60min	788	-8.00476	37.7505	240
Test	60min	788	-8.00481	37.7506	240
Test	60min	788	-8.00479	37.7505	268
Test	60min	788	-8.00477	37.7506	273
Test	60min	788	-8.00478	37.7505	246
Test	60min	788	-8.00472	37.7506	261
Test	60min	788	-8.00468	37.7506	254
Test	60min	788	-8.00476	37.7505	252
Test	60min	788	-8.00467	37.7506	261
Test	60min	788	-8.00477	37.7505	266
Test	60min	788	-8.00476	37.7505	251
Test	60min	788	-8.00489	37.7505	259
Test	60min	788	-8.00479	37.7505	252
Test	60min	788	-8.00478	37.7505	244
Test	60min	788	-8.0048	37.7506	220
Test	60min	788	-8.00479	37.7506	258
Test	60min	788	-8.00481	37.7506	260
Test	60min	788	-8.00476	37.7505	247
Test	60min	788	-8.00476	37.7505	261
Test	60min	788	-8.00484	37.7506	274
Test	60min	788	-8.00476	37.7505	248
Test	60min	788	-8.00476	37.7505	256
Test	60min	788	-8.00476	37.7506	249
Test	60min	788	-8.00467	37.7505	247
Test	60min	788	-8.0048	37.7506	240
Test	60min	788	-8.00479	37.7505	256
Test	60min	788	-8.00452	37.7505	328
Test	60min	788	-8.00475	37.7505	258
Test	60min	788	-8.00471	37.7506	259
Test	60min	788	-8.00475	37.7506	252
Test	60min	788	-8.00478	37.7505	240
Test	60min	788	-8.00475	37.7505	263
Test	60min	788	-8.00476	37.7506	248
Test	60min	788	-8.00477	37.7505	264
Test	60min	788	-8.0048	37.7506	248
Test	60min	788	-8.00479	37.7505	253
Test	60min	788	-8.00475	37.7505	249
Test	60min	788	-8.00479	37.7506	242
Test	60min	788	-8.00481	37.7506	269
Test	60min	788	-8.00476	37.7505	243
Test	60min	788	-8.00477	37.7505	248
Test	60min	788	-8.00476	37.7505	259
Test	60min	788	-8.00481	37.7506	271
Test	60min	788	-8.00476	37.7506	250
Test	60min	788	-8.00474	37.7505	250
Test	60min	788	-8.00477	37.7506	261
Test	60min	788	-8.00475	37.7505	239
Test	60min	788	-8.00474	37.7505	246
Test	60min	788	-8.00478	37.7505	254
Test	60min	788	-8.00476	37.7505	256
Test	60min	788	-8.00477	37.7505	245
Test	60min	788	-8.00468	37.7506	265
Test	60min	788	-8.00479	37.7505	245
Test	60min	788	-8.00481	37.7506	248
Test	60min	788	-8.00478	37.7506	257
Test	60min	788	-8.00462	37.7505	270
Test	60min	788	-8.00474	37.7505	254
Test	60min	788	-8.00475	37.7506	244
Test	60min	788	-8.00477	37.7506	247
Test	60min	788	-8.00476	37.7505	251
Test	60min	788	-8.00479	37.7506	238
Test	60min	788	-8.00478	37.7506	262
Test	60min	788	-8.00476	37.7505	244
Test	60min	788	-8.00477	37.7505	247
Test	60min	788	-8.00471	37.7505	254
Test	60min	788	-8.00478	37.7505	256
Test	60min	788	-8.00469	37.7505	259
Test	60min	788	-8.00476	37.7505	246
Test	60min	788	-8.00473	37.7506	244
Test	60min	788	-8.00471	37.7505	248
Test	60min	788	-8.00482	37.7506	236
Test	60min	788	-8.00483	37.7506	247
Test	60min	788	-8.00478	37.7506	253
Test	60min	788	-8.00474	37.7505	244
Test	60min	788	-8.00473	37.7506	256
Test	60min	788	-8.0047	37.7506	249
Test	60min	788	-8.0048	37.7505	233
Test	60min	788	-8.00478	37.7505	251
Test	60min	788	-8.00473	37.7506	257
Test	60min	788	-8.00486	37.7506	250
Test	60min	788	-8.00481	37.7506	247
Test	60min	788	-8.00478	37.7505	244
Test	60min	788	-8.00476	37.7505	250
Test	60min	788	-8.00474	37.7505	245
Test	60min	788	-8.00477	37.7506	261
Test	60min	788	-8.00477	37.7505	256
Test	60min	788	-8.0048	37.7505	259
Test	60min	788	-8.00482	37.7505	247
Test	60min	788	-8.00476	37.7505	259
Test	60min	788	-8.00474	37.7506	261
Test	60min	788	-8.00477	37.7505	244
Test	60min	788	-8.00477	37.7506	268
Test	60min	788	-8.00474	37.7506	242
Test	60min	788	-8.00475	37.7505	246
Test	60min	788	-8.00486	37.7506	260
Test	60min	788	-8.00478	37.7505	256
Test	60min	788	-8.00478	37.7505	244
Test	60min	788	-8.00472	37.7505	249
Test	60min	788	-8.00471	37.7506	245
Test	60min	788	-8.00497	37.7507	278
Test	60min	788	-8.00481	37.7505	249
Test	60min	788	-8.00471	37.7507	268
Test	60min	788	-8.00477	37.7505	248
Test	60min	788	-8.00483	37.7505	257
Test	60min	788	-8.0048	37.7506	244
Test	60min	788	-8.00483	37.7506	265
Test	60min	788	-8.00482	37.7506	237
Test	60min	788	-8.00477	37.7506	259
Test	60min	788	-8.00478	37.7506	254
Test	60min	788	-8.00468	37.7504	261
Test	60min	788	-8.00468	37.7504	247
Test	60min	788	-8.00477	37.7505	252
Test	60min	788	-8.00468	37.7505	257
Test	60min	788	-8.00477	37.7505	238
Test	60min	788	-8.00477	37.7505	273
Test	60min	788	-8.00487	37.7505	233
Test	60min	788	-8.00479	37.7505	239
Test	60min	788	-8.00475	37.7505	251
Test	60min	788	-8.00474	37.7505	259
Test	60min	788	-8.00478	37.7505	243
Test	60min	788	-8.00479	37.7506	248
Test	60min	788	-8.00477	37.7506	246
Test	60min	788	-8.00487	37.7507	270
Test	60min	788	-8.00478	37.7505	252
Test	60min	788	-8.00477	37.7505	254
Test	60min	788	-8.00481	37.7505	254
Test	60min	788	-8.00475	37.7506	246
Test	60min	788	-8.00476	37.7506	278
Test	60min	788	-8.00476	37.7505	250
Test	60min	788	-8.00473	37.7505	247
Test	60min	788	-8.00481	37.7506	245
Test	60min	788	-8.00484	37.7506	259
Test	60min	788	-8.00481	37.7505	251
Test	60min	788	-8.00482	37.7506	267
Test	60min	788	-8.00466	37.7505	250
Test	60min	788	-8.00474	37.7505	258
Test	60min	788	-8.00476	37.7505	253
Test	60min	788	-8.00469	37.7505	248
Test	60min	788	-8.00477	37.7506	248
Test	60min	788	-8.00477	37.7505	249
Test	60min	788	-8.00486	37.7507	262
Test	60min	788	-8.00474	37.7505	265
Test	60min	788	-8.00478	37.7505	243
Test	60min	788	-8.00481	37.7506	243
Test	60min	788	-8.00481	37.7506	238
Test	60min	788	-8.00479	37.7505	252
Test	60min	788	-8.00478	37.7505	250
Test	60min	788	-8.00477	37.7506	271
Test	60min	788	-8.00478	37.7505	248
Test	60min	788	-8.00479	37.7506	241
Test	60min	788	-8.00481	37.7507	247
Test	60min	788	-8.00475	37.7505	254
Test	60min	788	-8.00473	37.7505	248
Test	60min	788	-8.00485	37.7506	250
Test	60min	788	-8.0048	37.7506	258
Test	60min	788	-8.00479	37.7505	253
Test	60min	788	-8.00474	37.7505	259
Test	60min	788	-8.0047	37.7505	254
Test	60min	788	-8.00475	37.7505	251
Test	60min	788	-8.00472	37.7505	269
Test	60min	788	-8.00465	37.7504	253
Test	60min	788	-8.00475	37.7506	241
Test	60min	788	-8.0048	37.7505	240
Test	60min	788	-8.0048	37.7506	249
Test	60min	788	-8.00478	37.7505	265
Test	60min	788	-8.00477	37.7505	248
Test	60min	788	-8.00479	37.7506	250
Test	60min	788	-8.00477	37.7506	249
Test	60min	788	-8.00477	37.7505	243
Test	60min	788	-8.00477	37.7506	246
Test	60min	788	-8.00479	37.7505	257
Test	60min	788	-8.00482	37.7506	250
Test	60min	788	-8.00478	37.7506	252
Test	60min	788	-8.00481	37.7506	234
Test	60min	788	-8.00473	37.7505	262
Test	60min	788	-8.00471	37.7505	254
Test	60min	788	-8.0048	37.7506	244
Test	60min	788	-8.00481	37.7506	254
Test	60min	788	-8.0048	37.7505	249
Test	60min	788	-8.00478	37.7505	251
Test	60min	788	-8.00474	37.7505	255
Test	60min	788	-8.00471	37.7505	269
Test	60min	788	-8.00478	37.7505	252
Test	60min	788	-8.00474	37.7505	244
Test	60min	788	-8.00484	37.7507	233
Test	60min	788	-8.00479	37.7506	240
Test	60min	788	-8.00485	37.7506	249
Test	60min	788	-8.00484	37.7506	262
Test	60min	788	-8.00476	37.7505	243
Test	60min	788	-8.00473	37.7505	248
Test	60min	788	-8.00476	37.7506	256
Test	60min	788	-8.00476	37.7506	270
Test	60min	788	-8.00482	37.7506	268
Test	60min	788	-8.00481	37.7505	246
Test	60min	788	-8.00476	37.7505	258
Test	60min	788	-8.00483	37.7506	242
Test	60min	788	-8.00486	37.7506	244
Test	60min	788	-8.00478	37.7506	262
Test	60min	788	-8.00475	37.7505	253
Test	60min	788	-8.0048	37.7505	255
Test	60min	788	-8.00479	37.7505	273
Test	60min	788	-8.0047	37.7505	265
Test	60min	788	-8.00478	37.7505	252
Test	60min	788	-8.00472	37.7505	254
Test	60min	788	-8.00476	37.7506	263
Test	60min	788	-8.00477	37.7506	235
Test	60min	788	-8.00481	37.7506	244
Test	60min	788	-8.00484	37.7506	258
Test	60min	788	-8.00482	37.7506	265
Test	60min	788	-8.00476	37.7506	249
Test	60min	788	-8.00473	37.7506	258
Test	60min	788	-8.00483	37.7507	270
Test	60min	788	-8.00478	37.7506	251
Test	60min	788	-8.00478	37.7505	248
Test	60min	788	-8.00481	37.7506	247
Test	60min	788	-8.00476	37.7506	243
Test	60min	788	-8.00481	37.7506	257
Test	60min	788	-8.00486	37.7506	263
Test	60min	788	-8.00486	37.7506	243
Test	60min	788	-8.00474	37.7505	256
Test	60min	788	-8.00478	37.7506	268
Test	60min	788	-8.00477	37.7505	249
Test	60min	788	-8.00474	37.7505	251
Test	60min	788	-8.00469	37.7504	261
Test	60min	788	-8.00479	37.7506	230
Test	60min	788	-8.00481	37.7506	261
Test	60min	788	-8.00483	37.7505	263
Test	60min	788	-8.00475	37.7505	261
Test	60min	788	-8.00477	37.7505	245
Test	60min	788	-8.00475	37.7506	257
Test	20min	789	-8.00474	37.7506	247
Test	20min	789	-8.00479	37.7506	258
Test	20min	789	-8.00479	37.7506	254
Test	20min	789	-8.00479	37.7506	251
Test	20min	789	-8.00478	37.7505	245
Test	20min	789	-8.00474	37.7505	253
Test	20min	789	-8.00478	37.7506	245
Test	20min	789	-8.00475	37.7505	250
Test	20min	789	-8.00477	37.7505	242
Test	20min	789	-8.00478	37.7505	250
Test	20min	789	-8.00479	37.7505	247
Test	20min	789	-8.00481	37.7505	245
Test	20min	789	-8.00478	37.7505	255
Test	20min	789	-8.00483	37.7506	257
Test	20min	789	-8.00478	37.7506	252
Test	20min	789	-8.00479	37.7505	246
Test	20min	789	-8.0048	37.7506	254
Test	20min	789	-8.00477	37.7506	246
Test	20min	789	-8.00477	37.7505	243
Test	20min	789	-8.00479	37.7506	254
Test	20min	789	-8.00478	37.7506	244
Test	20min	789	-8.00478	37.7506	255
Test	20min	789	-8.00479	37.7505	255
Test	20min	789	-8.00479	37.7505	247
Test	20min	789	-8.00476	37.7505	265
Test	20min	789	-8.00482	37.7506	261
Test	20min	789	-8.00482	37.7506	254
Test	20min	789	-8.00479	37.7506	245
Test	20min	789	-8.00478	37.7506	245
Test	20min	789	-8.0048	37.7506	243
Test	20min	789	-8.00479	37.7506	243
Test	20min	789	-8.00484	37.7506	253
Test	20min	789	-8.00484	37.7506	256
Test	20min	789	-8.00481	37.7506	260
Test	20min	789	-8.00481	37.7506	251
Test	20min	789	-8.00482	37.7506	251
Test	20min	789	-8.00477	37.7505	247
Test	20min	789	-8.0048	37.7505	249
Test	20min	789	-8.0048	37.7505	250
Test	20min	789	-8.0048	37.7505	257
Test	20min	789	-8.00479	37.7505	258
Test	20min	789	-8.00479	37.7506	255
Test	20min	789	-8.00475	37.7505	252
Test	20min	789	-8.00482	37.7506	247
Test	20min	789	-8.00474	37.7505	251
Test	20min	789	-8.00475	37.7505	248
Test	20min	789	-8.00476	37.7506	245
Test	20min	789	-8.00477	37.7505	251
Test	20min	789	-8.00477	37.7505	250
Test	20min	789	-8.00477	37.7505	253
Test	20min	789	-8.00477	37.7505	252
Test	20min	789	-8.00476	37.7505	249
Test	20min	789	-8.00484	37.7505	258
Test	20min	789	-8.00473	37.7506	243
Test	20min	789	-8.00472	37.7505	250
Test	20min	789	-8.00477	37.7505	242
Test	20min	789	-8.00479	37.7506	256
Test	20min	789	-8.00482	37.7506	246
Test	20min	789	-8.00482	37.7505	264
Test	20min	789	-8.0048	37.7505	265
Test	20min	789	-8.0048	37.7505	254
Test	20min	789	-8.00477	37.7505	251
Test	20min	789	-8.00488	37.7506	249
Test	20min	789	-8.00476	37.7505	244
Test	20min	789	-8.00464	37.7505	244
Test	20min	789	-8.00474	37.7506	235
Test	20min	789	-8.00464	37.7505	237
Test	20min	789	-8.00479	37.7506	244
Test	20min	789	-8.00478	37.7505	246
Test	20min	789	-8.00476	37.7505	244
Test	20min	789	-8.00478	37.7506	245
Test	20min	789	-8.00477	37.7505	244
Test	20min	789	-8.00482	37.7506	245
Test	20min	789	-8.00479	37.7506	246
Test	20min	789	-8.00478	37.7505	244
Test	20min	789	-8.00478	37.7505	246
Test	20min	789	-8.00478	37.7505	249
Test	20min	789	-8.00484	37.7505	245
Test	20min	789	-8.00473	37.7506	245
Test	20min	789	-8.00481	37.7506	252
Test	20min	789	-8.00476	37.7506	249
Test	20min	789	-8.00479	37.7506	253
Test	20min	789	-8.00478	37.7506	245
Test	20min	789	-8.0048	37.7506	242
Test	20min	789	-8.00479	37.7506	243
Test	20min	789	-8.00477	37.7505	243
Test	20min	789	-8.00478	37.7506	243
Test	20min	789	-8.00475	37.7506	254
Test	20min	789	-8.00479	37.7506	249
Test	20min	789	-8.00477	37.7505	253
Test	20min	789	-8.00478	37.7505	239
Test	20min	789	-8.00477	37.7505	241
Test	20min	789	-8.00478	37.7505	251
Test	20min	789	-8.00477	37.7505	241
Test	20min	789	-8.00477	37.7505	240
Test	20min	789	-8.00478	37.7506	241
Test	20min	789	-8.00481	37.7506	246
Test	20min	789	-8.00479	37.7506	248
Test	20min	789	-8.00482	37.7506	259
Test	20min	789	-8.00482	37.7506	255
Test	20min	789	-8.00481	37.7506	254
Test	20min	789	-8.00477	37.7505	255
Test	20min	789	-8.00481	37.7505	250
Test	20min	789	-8.00482	37.7505	247
Test	20min	789	-8.00476	37.7505	243
Test	20min	789	-8.00485	37.7505	240
Test	20min	789	-8.00479	37.7505	250
Test	20min	789	-8.00479	37.7505	253
Test	20min	789	-8.00478	37.7505	253
Test	20min	789	-8.00477	37.7505	252
Test	20min	789	-8.00473	37.7505	249
Test	20min	789	-8.00478	37.7505	249
Test	20min	789	-8.00477	37.7506	257
Test	20min	789	-8.00476	37.7505	250
Test	20min	789	-8.00479	37.7505	256
Test	20min	789	-8.00475	37.7505	248
Test	20min	789	-8.00475	37.7505	259
Test	20min	789	-8.00475	37.7506	251
Test	20min	789	-8.00471	37.7505	255
Test	20min	789	-8.00475	37.7505	253
Test	20min	789	-8.00473	37.7506	241
Test	20min	789	-8.00474	37.7506	247
Test	20min	789	-8.0048	37.7506	227
Test	20min	789	-8.00478	37.7505	237
Test	20min	789	-8.00479	37.7505	238
Test	20min	789	-8.00479	37.7506	234
Test	20min	789	-8.0048	37.7506	248
Test	20min	789	-8.00477	37.7506	251
Test	20min	789	-8.00482	37.7505	264
Test	20min	789	-8.00484	37.7505	262
Test	20min	789	-8.00474	37.7505	264
Test	20min	789	-8.00481	37.7506	249
Test	20min	789	-8.00478	37.7505	241
Test	20min	789	-8.00476	37.7505	248
Test	20min	789	-8.00479	37.7505	241
Test	20min	789	-8.00477	37.7505	236
Test	20min	789	-8.00474	37.7505	242
Test	20min	789	-8.00474	37.7506	243
Test	20min	789	-8.00476	37.7505	253
Test	20min	789	-8.00476	37.7505	244
Test	20min	789	-8.00478	37.7506	247
Test	20min	789	-8.00474	37.7505	248
Test	20min	789	-8.00477	37.7505	247
Test	20min	789	-8.00479	37.7505	242
Test	20min	789	-8.00475	37.7506	241
Test	20min	789	-8.00482	37.7505	245
Test	20min	789	-8.00477	37.7505	251
Test	20min	789	-8.00477	37.7506	262
Test	20min	789	-8.00476	37.7505	254
Test	20min	789	-8.00478	37.7506	252
Test	20min	789	-8.00477	37.7506	254
Test	20min	789	-8.00478	37.7506	254
Test	20min	789	-8.00475	37.7505	244
Test	20min	789	-8.00475	37.7506	253
Test	20min	789	-8.00479	37.7506	242
Test	20min	789	-8.00476	37.7505	248
Test	20min	789	-8.0048	37.7506	256
Test	20min	789	-8.00477	37.7506	243
Test	20min	789	-8.00479	37.7505	250
Test	20min	789	-8.00478	37.7505	257
Test	20min	789	-8.00475	37.7505	249
Test	20min	789	-8.00475	37.7505	266
Test	20min	789	-8.00477	37.7505	247
Test	20min	789	-8.00474	37.7505	244
Test	20min	789	-8.00478	37.7506	236
Test	20min	789	-8.00474	37.7506	246
Test	20min	789	-8.00478	37.7506	242
Test	20min	789	-8.0048	37.7506	248
Test	20min	789	-8.00482	37.7506	259
Test	20min	789	-8.00483	37.7506	259
Test	20min	789	-8.00483	37.7506	256
Test	20min	789	-8.00487	37.7506	270
Test	20min	789	-8.00481	37.7505	245
Test	20min	789	-8.00479	37.7505	249
Test	20min	789	-8.00479	37.7505	247
Test	20min	789	-8.00483	37.7505	257
Test	20min	789	-8.00478	37.7505	251
Test	20min	789	-8.00479	37.7505	254
Test	20min	789	-8.00478	37.7505	255
Test	20min	789	-8.0048	37.7506	255
Test	20min	789	-8.00473	37.7506	215
Test	20min	789	-8.00481	37.7506	243
Test	20min	789	-8.00473	37.7506	248
Test	20min	789	-8.00477	37.7505	253
Test	20min	789	-8.00476	37.7505	249
Test	20min	789	-8.00475	37.7505	251
Test	20min	789	-8.00474	37.7505	253
Test	20min	789	-8.00475	37.7505	247
Test	20min	789	-8.00473	37.7505	256
Test	20min	789	-8.00469	37.7505	249
Test	20min	789	-8.00476	37.7505	260
Test	20min	789	-8.00473	37.7506	242
Test	20min	789	-8.00476	37.7506	246
Test	20min	789	-8.00475	37.7505	231
Test	20min	789	-8.00477	37.7505	244
Test	20min	789	-8.00479	37.7506	248
Test	20min	789	-8.00479	37.7505	251
Test	20min	789	-8.00474	37.7505	254
Test	20min	789	-8.0047	37.7505	259
Test	20min	789	-8.00479	37.7506	253
Test	20min	789	-8.00481	37.7505	255
Test	20min	789	-8.00478	37.7505	257
Test	20min	789	-8.00476	37.7505	261
Test	60min	789	-8.0047	37.7505	254
Test	60min	789	-8.00478	37.7505	260
Test	60min	789	-8.00478	37.7506	265
Test	60min	789	-8.00471	37.7506	240
Test	60min	789	-8.00476	37.7505	239
Test	60min	789	-8.00474	37.7505	252
Test	60min	789	-8.0047	37.7505	267
Test	60min	789	-8.00481	37.7506	252
Test	60min	789	-8.00491	37.7505	275
Test	60min	789	-8.00479	37.7505	255
Test	60min	789	-8.00479	37.7506	244
Test	60min	789	-8.00488	37.7507	233
Test	60min	789	-8.00479	37.7506	263
Test	60min	789	-8.00489	37.7507	252
Test	60min	789	-8.00482	37.7506	235
Test	60min	789	-8.00476	37.7505	257
Test	60min	789	-8.00477	37.7506	259
Test	60min	789	-8.00477	37.7505	245
Test	60min	789	-8.00473	37.7505	247
Test	60min	789	-8.00474	37.7506	268
Test	60min	789	-8.00476	37.7506	219
Test	60min	789	-8.00473	37.7505	245
Test	60min	789	-8.00481	37.7505	262
Test	60min	789	-8.00718	37.7518	352
Test	60min	789	-8.00501	37.7508	246
Test	60min	789	-8.00476	37.7506	242
Test	60min	789	-8.00442	37.7504	0
Test	60min	789	-8.00478	37.7505	245
Test	60min	789	-8.00478	37.7505	250
Test	60min	789	-8.00469	37.7505	264
Test	60min	789	-8.00478	37.7506	263
Test	60min	789	-8.00479	37.7506	241
Test	60min	789	-8.00478	37.7505	252
Test	60min	789	-8.00474	37.7505	262
Test	60min	789	-8.00489	37.7507	255
Test	60min	789	-8.00478	37.7506	265
Test	60min	789	-8.00487	37.7506	255
Test	60min	789	-8.0048	37.7505	245
Test	60min	789	-8.00479	37.7506	254
Test	60min	789	-8.00469	37.7505	265
Test	60min	789	-8.00476	37.7505	250
Test	60min	789	-8.00466	37.7503	244
Test	60min	789	-8.00483	37.7506	260
Test	60min	789	-8.00468	37.7505	264
Test	60min	789	-8.00483	37.7506	239
Test	60min	789	-8.00477	37.7505	262
Test	60min	789	-8.00469	37.7505	285
Test	60min	789	-8.00469	37.7505	238
Test	60min	789	-8.00474	37.7505	249
Test	60min	789	-8.00469	37.7506	254
Test	60min	789	-8.00476	37.7505	245
Test	60min	789	-8.00475	37.7506	263
Test	60min	789	-8.00478	37.7506	250
Test	60min	789	-8.00475	37.7506	261
Test	60min	789	-8.00475	37.7506	259
Test	60min	789	-8.00476	37.7505	261
Test	60min	789	-8.00476	37.7505	250
Test	60min	789	-8.00488	37.7507	242
Test	60min	789	-8.00477	37.7506	276
Test	60min	789	-8.00477	37.7505	251
Test	60min	789	-8.00476	37.7505	252
Test	60min	789	-8.00485	37.7505	253
Test	60min	789	-8.00478	37.7506	256
Test	60min	789	-8.00472	37.7505	250
Test	60min	789	-8.00473	37.7505	254
Test	60min	789	-8.00474	37.7506	248
Test	60min	789	-8.00471	37.7505	248
Test	60min	789	-8.00474	37.7505	248
Test	60min	789	-8.00482	37.7505	268
Test	60min	789	-8.00472	37.7505	254
Test	60min	789	-8.00475	37.7505	242
Test	60min	789	-8.00472	37.7506	256
Test	60min	789	-8.00466	37.7506	257
Test	60min	789	-8.00479	37.7505	261
Test	60min	789	-8.00476	37.7506	254
Test	60min	789	-8.00471	37.7505	255
Test	60min	789	-8.00478	37.7506	258
Test	60min	789	-8.00481	37.7507	245
Test	60min	789	-8.00476	37.7505	250
Test	60min	789	-8.00478	37.7506	242
Test	60min	789	-8.00486	37.7507	240
Test	60min	789	-8.00478	37.7506	280
Test	60min	789	-8.00473	37.7505	253
Test	60min	789	-8.00476	37.7505	245
Test	60min	789	-8.00479	37.7505	246
Test	60min	789	-8.00471	37.7505	265
Test	60min	789	-8.00471	37.7505	266
Test	60min	789	-8.00477	37.7505	254
Test	60min	789	-8.00474	37.7506	239
Test	60min	789	-8.00474	37.7506	228
Test	60min	789	-8.00476	37.7505	246
Test	60min	789	-8.00476	37.7505	263
Test	60min	789	-8.00487	37.7506	272
Test	60min	789	-8.00479	37.7505	255
Test	60min	789	-8.00462	37.7505	268
Test	60min	789	-8.00475	37.7506	0
Test	60min	789	-8.00485	37.7506	269
Test	60min	789	-8.00478	37.7506	251
Test	60min	789	-8.00484	37.7507	258
Test	60min	789	-8.00477	37.7506	251
Test	60min	789	-8.00479	37.7506	262
Test	60min	789	-8.00487	37.7506	249
Test	60min	789	-8.00454	37.7504	258
Test	60min	789	-8.00479	37.7505	241
Test	60min	789	-8.00464	37.7505	273
Test	60min	789	-8.00475	37.7505	253
Test	60min	789	-8.00471	37.7505	249
Test	60min	789	-8.00476	37.7506	249
Test	60min	789	-8.00473	37.7505	239
Test	60min	789	-8.00478	37.7506	255
Test	60min	789	-8.00482	37.7506	251
Test	60min	789	-8.00494	37.7506	259
Test	60min	789	-8.00473	37.7506	243
Test	20min	790	-8.00489	37.7503	149
Test	20min	790	-8.00491	37.7506	253
Test	20min	790	-8.00475	37.7505	250
Test	20min	790	-8.0047	37.7505	239
Test	20min	790	-8.00472	37.7506	240
Test	20min	790	-8.00477	37.7507	255
Test	20min	790	-8.0048	37.7506	253
Test	20min	790	-8.00476	37.7506	255
Test	20min	790	-8.00484	37.751	242
Test	20min	790	-8.00474	37.7506	250
Test	20min	790	-8.00478	37.7505	239
Test	20min	790	-8.0048	37.7505	242
Test	20min	790	-8.00478	37.7506	242
Test	20min	790	-8.00479	37.7506	246
Test	20min	790	-8.00479	37.7505	242
Test	20min	790	-8.00478	37.7506	246
Test	20min	790	-8.00478	37.7506	247
Test	20min	790	-8.00482	37.7505	251
Test	20min	790	-8.00478	37.7505	255
Test	20min	790	-8.00479	37.7506	249
Test	20min	790	-8.00479	37.7506	253
Test	20min	790	-8.00476	37.7505	246
Test	20min	790	-8.00472	37.7505	253
Test	20min	790	-8.00475	37.7506	247
Test	20min	790	-8.00472	37.7506	234
Test	20min	790	-8.00479	37.7506	248
Test	20min	790	-8.00479	37.7505	252
Test	20min	790	-8.00479	37.7505	251
Test	20min	790	-8.00477	37.7506	255
Test	20min	790	-8.00477	37.7505	270
Test	20min	790	-8.00477	37.7505	250
Test	20min	790	-8.00484	37.7506	255
Test	20min	790	-8.00483	37.7506	243
Test	20min	790	-8.0048	37.7506	244
Test	20min	790	-8.00478	37.7506	244
Test	20min	790	-8.00479	37.7506	246
Test	20min	790	-8.00478	37.7505	242
Test	20min	790	-8.00484	37.7506	261
Test	20min	790	-8.0048	37.7506	253
Test	20min	790	-8.00478	37.7506	258
Test	20min	790	-8.00482	37.7506	248
Test	20min	790	-8.00484	37.7506	245
Test	20min	790	-8.00483	37.7506	243
Test	20min	790	-8.0048	37.7505	244
Test	20min	790	-8.0048	37.7505	257
Test	20min	790	-8.0048	37.7505	259
Test	20min	790	-8.00477	37.7505	256
Test	20min	790	-8.00481	37.7506	256
Test	20min	790	-8.00473	37.7506	252
Test	20min	790	-8.00472	37.7505	257
Test	20min	790	-8.0047	37.7505	266
Test	20min	790	-8.00475	37.7505	255
Test	20min	790	-8.00476	37.7505	251
Test	20min	790	-8.00477	37.7505	248
Test	20min	790	-8.00477	37.7505	257
Test	20min	790	-8.00475	37.7505	253
Test	20min	790	-8.0047	37.7505	257
Test	20min	790	-8.00476	37.7506	243
Test	20min	790	-8.00474	37.7506	250
Test	20min	790	-8.00471	37.7506	245
Test	20min	790	-8.00468	37.7506	258
Test	20min	790	-8.00471	37.7506	240
Test	20min	790	-8.00475	37.7505	238
Test	20min	790	-8.00477	37.7505	243
Test	20min	790	-8.00479	37.7506	246
Test	20min	790	-8.00486	37.7507	231
Test	20min	790	-8.00476	37.7506	253
Test	20min	790	-8.0048	37.7506	261
Test	20min	790	-8.00479	37.7506	250
Test	20min	790	-8.00476	37.7505	255
Test	20min	790	-8.00478	37.7506	261
Test	20min	790	-8.00473	37.7506	259
Test	20min	790	-8.00478	37.7505	240
Test	20min	790	-8.00475	37.7506	239
Test	20min	790	-8.00472	37.7505	241
Test	20min	790	-8.00479	37.7506	251
Test	20min	790	-8.00478	37.7506	239
Test	20min	790	-8.00479	37.7506	248
Test	20min	790	-8.00477	37.7506	249
Test	20min	790	-8.00479	37.7506	245
Test	20min	790	-8.00482	37.7505	242
Test	20min	790	-8.00478	37.7505	246
Test	20min	790	-8.00478	37.7506	249
Test	20min	790	-8.00479	37.7506	248
Test	20min	790	-8.00477	37.7506	245
Test	20min	790	-8.00478	37.7505	249
Test	20min	790	-8.00476	37.7506	259
Test	20min	790	-8.00473	37.7506	270
Test	20min	790	-8.00471	37.7505	259
Test	20min	790	-8.00477	37.7506	250
Test	20min	790	-8.00479	37.7506	255
Test	20min	790	-8.00482	37.7506	250
Test	20min	790	-8.00477	37.7506	255
Test	20min	790	-8.00475	37.7505	248
Test	20min	790	-8.00478	37.7505	256
Test	20min	790	-8.00477	37.7506	250
Test	20min	790	-8.00478	37.7505	257
Test	20min	790	-8.00482	37.7505	255
Test	20min	790	-8.00479	37.7505	253
Test	20min	790	-8.00476	37.7505	268
Test	20min	790	-8.00477	37.7505	250
Test	20min	790	-8.00478	37.7505	249
Test	20min	790	-8.00485	37.7506	248
Test	20min	790	-8.00481	37.7506	236
Test	20min	790	-8.00477	37.7506	242
Test	20min	790	-8.00478	37.7506	250
Test	20min	790	-8.00478	37.7505	245
Test	20min	790	-8.00481	37.7506	259
Test	20min	790	-8.00481	37.7506	249
Test	20min	790	-8.00482	37.7506	254
Test	20min	790	-8.00479	37.7505	270
Test	20min	790	-8.00479	37.7505	252
Test	20min	790	-8.00482	37.7506	248
Test	20min	790	-8.00478	37.7505	248
Test	20min	790	-8.00481	37.7505	252
Test	20min	790	-8.00482	37.7505	260
Test	20min	790	-8.0048	37.7505	260
Test	20min	790	-8.00479	37.7505	252
Test	20min	790	-8.0048	37.7505	258
Test	20min	790	-8.00473	37.7505	264
Test	20min	790	-8.00476	37.7505	250
Test	20min	790	-8.00477	37.7506	250
Test	20min	790	-8.00476	37.7506	251
Test	20min	790	-8.00479	37.7505	247
Test	20min	790	-8.00469	37.7505	274
Test	20min	790	-8.00475	37.7506	258
Test	20min	790	-8.00475	37.7505	253
Test	20min	790	-8.00468	37.7505	256
Test	20min	790	-8.00475	37.7505	249
Test	20min	790	-8.00471	37.7506	247
Test	20min	790	-8.00471	37.7505	254
Test	20min	790	-8.00472	37.7505	243
Test	20min	790	-8.0048	37.7506	238
Test	20min	790	-8.0048	37.7505	240
Test	20min	790	-8.00478	37.7505	247
Test	20min	790	-8.00473	37.7505	236
Test	20min	790	-8.0048	37.7506	262
Test	20min	790	-8.00478	37.7505	258
Test	20min	790	-8.0048	37.7505	263
Test	20min	790	-8.00479	37.7505	260
Test	20min	790	-8.00477	37.7506	253
Test	20min	790	-8.00471	37.7506	263
Test	20min	790	-8.00479	37.7505	248
Test	20min	790	-8.00475	37.7505	246
Test	20min	790	-8.00472	37.7505	239
Test	20min	790	-8.00477	37.7505	236
Test	20min	790	-8.00479	37.7506	240
Test	20min	790	-8.00479	37.7506	250
Test	20min	790	-8.00474	37.7506	252
Test	20min	790	-8.00475	37.7505	261
Test	20min	790	-8.00474	37.7506	248
Test	20min	790	-8.00475	37.7506	250
Test	20min	790	-8.00475	37.7506	251
Test	20min	790	-8.00477	37.7506	247
Test	20min	790	-8.00478	37.7505	258
Test	20min	790	-8.00476	37.7506	260
Test	20min	790	-8.0048	37.7506	246
Test	20min	790	-8.00471	37.7506	285
Test	20min	790	-8.00477	37.7506	257
Test	20min	790	-8.0048	37.7506	256
Test	20min	790	-8.00476	37.7506	247
Test	20min	790	-8.00479	37.7506	257
Test	20min	790	-8.00479	37.7505	248
Test	20min	790	-8.00476	37.7505	248
Test	20min	790	-8.00477	37.7505	251
Test	20min	790	-8.00481	37.7505	247
Test	20min	790	-8.00481	37.7505	243
Test	20min	790	-8.00477	37.7506	255
Test	20min	790	-8.00476	37.7505	256
Test	20min	790	-8.00475	37.7505	255
Test	20min	790	-8.00477	37.7505	274
Test	20min	790	-8.00477	37.7506	257
Test	20min	790	-8.00483	37.7506	234
Test	20min	790	-8.00488	37.7507	237
Test	20min	790	-8.00474	37.7506	239
Test	20min	790	-8.00478	37.7505	244
Test	20min	790	-8.00476	37.7505	254
Test	20min	790	-8.00476	37.7505	246
Test	20min	790	-8.00484	37.7506	257
Test	20min	790	-8.0048	37.7506	250
Test	20min	790	-8.00476	37.7505	263
Test	20min	790	-8.00481	37.7506	242
Test	20min	790	-8.00481	37.7505	247
Test	20min	790	-8.00475	37.7505	259
Test	20min	790	-8.0048	37.7505	254
Test	20min	790	-8.00479	37.7505	254
Test	20min	790	-8.00478	37.7505	259
Test	20min	790	-8.00478	37.7505	254
Test	20min	790	-8.00479	37.7506	248
Test	20min	790	-8.00473	37.7505	249
Test	20min	790	-8.00476	37.7505	254
Test	20min	790	-8.00478	37.7506	246
Test	20min	790	-8.00478	37.7505	253
Test	20min	790	-8.00476	37.7505	249
Test	20min	790	-8.00476	37.7505	251
Test	20min	790	-8.00476	37.7505	254
Test	20min	790	-8.00474	37.7506	248
Test	20min	790	-8.00496	37.7507	273
Test	20min	790	-8.00474	37.7506	246
Test	20min	790	-8.00476	37.7506	248
Test	20min	790	-8.00483	37.7505	244
Test	20min	790	-8.00478	37.7506	225
Test	20min	790	-8.0048	37.7506	242
Test	20min	790	-8.00477	37.7506	239
Test	20min	790	-8.00478	37.7505	251
Test	20min	790	-8.00483	37.7506	247
Test	20min	790	-8.00483	37.7505	265
Test	20min	790	-8.0048	37.7505	264
Test	20min	790	-8.00479	37.7505	259
Test	20min	790	-8.00479	37.7506	259
Test	20min	790	-8.00476	37.7505	248
Test	20min	790	-8.00469	37.7505	248
Test	20min	790	-8.00475	37.7505	248
Test	20min	790	-8.00479	37.7506	252
Test	20min	790	-8.00477	37.7506	250
Test	20min	790	-8.00475	37.7506	250
Test	20min	790	-8.00479	37.7505	252
Test	20min	790	-8.00474	37.7505	245
Test	20min	790	-8.00476	37.7506	243
Test	20min	790	-8.0048	37.7506	257
Test	20min	790	-8.00478	37.7506	238
Test	20min	790	-8.00478	37.7505	256
Test	20min	790	-8.00479	37.7505	257
Test	20min	790	-8.00478	37.7505	256
Test	20min	790	-8.00475	37.7505	256
Test	20min	790	-8.0048	37.7506	249
Test	20min	790	-8.00479	37.7506	246
Test	20min	790	-8.00478	37.7506	245
Test	20min	790	-8.00482	37.7505	251
Test	20min	790	-8.0048	37.7505	249
Test	20min	790	-8.00478	37.7506	254
Test	20min	790	-8.00479	37.7505	256
Test	20min	790	-8.00478	37.7506	258
Test	20min	790	-8.00479	37.7506	252
Test	20min	790	-8.00481	37.7506	250
Test	20min	790	-8.00475	37.7505	251
Test	20min	790	-8.0048	37.7505	251
Test	20min	790	-8.0048	37.7505	252
Test	20min	790	-8.00481	37.7505	255
Test	20min	790	-8.00478	37.7505	251
Test	20min	790	-8.00479	37.7505	258
Test	20min	790	-8.00479	37.7506	247
Test	20min	790	-8.0048	37.7506	252
Test	20min	790	-8.00473	37.7505	253
Test	20min	790	-8.00475	37.7506	250
Test	20min	790	-8.00476	37.7505	255
Test	20min	790	-8.00476	37.7505	253
Test	20min	790	-8.00477	37.7505	247
Test	20min	790	-8.00477	37.7505	249
Test	20min	790	-8.00477	37.7505	250
Test	20min	790	-8.00478	37.7505	249
Test	20min	790	-8.00477	37.7505	252
Test	20min	790	-8.00482	37.7506	267
Test	20min	790	-8.00477	37.7505	250
Test	20min	790	-8.00473	37.7506	240
Test	20min	790	-8.00472	37.7506	242
Test	20min	790	-8.00476	37.7506	242
Test	20min	790	-8.00476	37.7506	235
Test	20min	790	-8.00479	37.7506	250
Test	20min	790	-8.00478	37.7506	246
Test	20min	790	-8.00478	37.7506	257
Test	20min	790	-8.00476	37.7506	252
Test	20min	790	-8.00479	37.7505	262
Test	20min	790	-8.00477	37.7505	267
Test	20min	790	-8.00478	37.7505	247
Test	20min	790	-8.00472	37.7505	233
Test	20min	790	-8.00474	37.7505	228
Test	20min	790	-8.00475	37.7506	252
Test	20min	790	-8.00473	37.7506	242
Test	20min	790	-8.00476	37.7506	247
Test	20min	790	-8.00472	37.7507	233
Test	20min	790	-8.00472	37.7506	247
Test	20min	790	-8.00473	37.7506	245
Test	20min	790	-8.00474	37.7506	246
Test	20min	790	-8.00479	37.7506	238
Test	20min	790	-8.00478	37.7506	245
Test	20min	790	-8.00483	37.7505	271
Test	20min	790	-8.00477	37.7506	237
Test	20min	790	-8.00476	37.7506	252
Test	20min	790	-8.00476	37.7506	244
Test	20min	790	-8.00478	37.7506	248
Test	20min	790	-8.0047	37.7507	264
Test	20min	790	-8.00481	37.7505	246
Test	20min	790	-8.00475	37.7506	251
Test	20min	790	-8.00478	37.7506	254
Test	20min	790	-8.00479	37.7505	243
Test	20min	790	-8.00477	37.7506	258
Test	20min	790	-8.0048	37.7506	249
Test	20min	790	-8.00476	37.7506	243
Test	20min	790	-8.00471	37.7506	243
Test	20min	790	-8.00479	37.7505	247
Test	20min	790	-8.00479	37.7505	252
Test	20min	790	-8.00477	37.7505	258
Test	20min	790	-8.00475	37.7505	264
Test	20min	790	-8.00477	37.7506	248
Test	20min	790	-8.00473	37.7505	258
Test	20min	790	-8.00476	37.7506	244
Test	20min	790	-8.00477	37.7506	244
Test	20min	790	-8.00482	37.7506	241
Test	20min	790	-8.00478	37.7506	249
Test	20min	790	-8.00478	37.7506	256
Test	20min	790	-8.00482	37.7507	290
Test	20min	790	-8.00481	37.7506	259
Test	20min	790	-8.0048	37.7506	253
Test	20min	790	-8.00474	37.7505	252
Test	20min	790	-8.00479	37.7505	259
Test	20min	790	-8.0048	37.7505	248
Test	20min	790	-8.00486	37.7505	243
Test	20min	790	-8.00481	37.7505	256
Test	20min	790	-8.00479	37.7505	262
Test	20min	790	-8.00479	37.7505	253
Test	20min	790	-8.00477	37.7505	249
Test	20min	790	-8.00476	37.7505	275
Test	20min	790	-8.0047	37.7505	270
Test	20min	790	-8.00475	37.7506	249
Test	20min	790	-8.00473	37.7505	253
Test	20min	790	-8.00475	37.7505	251
Test	20min	790	-8.00475	37.7505	250
Test	20min	790	-8.00478	37.7505	247
Test	20min	790	-8.00475	37.7505	255
Test	20min	790	-8.00473	37.7505	236
Test	20min	790	-8.00478	37.7505	257
Test	20min	790	-8.00474	37.7506	250
Test	20min	790	-8.00478	37.7505	259
Test	20min	790	-8.00473	37.7506	244
Test	20min	790	-8.00475	37.7506	242
Test	20min	790	-8.00477	37.7506	242
Test	20min	790	-8.00476	37.7506	246
Test	20min	790	-8.00476	37.7506	245
Test	20min	790	-8.00477	37.7506	257
Test	20min	790	-8.00477	37.7505	255
Test	20min	790	-8.00478	37.7505	265
Test	20min	790	-8.00478	37.7505	260
Test	20min	790	-8.0048	37.7505	255
Test	20min	790	-8.00481	37.7505	259
Test	20min	790	-8.00476	37.7506	256
Test	20min	790	-8.00478	37.7505	251
Test	20min	790	-8.00475	37.7505	247
Test	20min	790	-8.00471	37.7506	241
Test	20min	790	-8.00475	37.7506	237
Test	20min	790	-8.00475	37.7505	259
Test	20min	790	-8.00472	37.7506	250
Test	20min	790	-8.00475	37.7506	262
Test	20min	790	-8.00473	37.7506	250
Test	20min	790	-8.00478	37.7506	253
Test	20min	790	-8.00475	37.7506	235
Test	20min	790	-8.00474	37.7506	241
Test	20min	790	-8.00478	37.7505	245
Test	20min	790	-8.00469	37.7506	241
Test	20min	790	-8.00479	37.7506	247
Test	20min	790	-8.00478	37.7505	249
Test	20min	790	-8.00478	37.7506	254
Test	20min	790	-8.00475	37.7506	254
Test	20min	790	-8.00477	37.7506	250
Test	20min	790	-8.00475	37.7506	252
Test	20min	790	-8.00477	37.7506	248
Test	20min	790	-8.00474	37.7506	248
Test	20min	790	-8.00476	37.7506	250
Test	20min	790	-8.00473	37.7506	249
Test	20min	790	-8.00481	37.7506	247
Test	20min	790	-8.00478	37.7506	252
Test	20min	790	-8.00479	37.7505	253
Test	20min	790	-8.00481	37.7505	259
Test	20min	790	-8.0048	37.7506	265
Test	20min	790	-8.0048	37.7506	256
Test	20min	790	-8.00475	37.7505	252
Test	20min	790	-8.00479	37.7506	242
Test	20min	790	-8.00479	37.7505	244
Test	20min	790	-8.00478	37.7505	243
Test	20min	790	-8.00475	37.7506	253
Test	20min	790	-8.00478	37.7505	255
Test	20min	790	-8.00481	37.7506	270
Test	20min	790	-8.00479	37.7506	258
Test	20min	790	-8.00481	37.7506	255
Test	20min	790	-8.0048	37.7506	245
Test	20min	790	-8.00482	37.7506	250
Test	20min	790	-8.0048	37.7505	249
Test	20min	790	-8.00481	37.7505	249
Test	20min	790	-8.00482	37.7505	253
Test	20min	790	-8.00479	37.7505	273
Test	20min	790	-8.00477	37.7505	245
Test	20min	790	-8.00475	37.7506	253
Test	20min	790	-8.00471	37.7504	255
Test	20min	790	-8.00473	37.7506	250
Test	20min	790	-8.00477	37.7505	248
Test	20min	790	-8.00477	37.7505	254
Test	20min	790	-8.00477	37.7505	251
Test	20min	790	-8.00476	37.7505	249
Test	20min	790	-8.00478	37.7505	248
Test	20min	790	-8.00479	37.7505	249
Test	20min	790	-8.00477	37.7505	253
Test	20min	790	-8.00476	37.7505	255
Test	20min	790	-8.00475	37.7505	260
Test	20min	790	-8.00474	37.7506	249
Test	20min	790	-8.00473	37.7506	245
Test	20min	790	-8.00478	37.7506	226
Test	20min	790	-8.00482	37.7506	217
Test	20min	790	-8.00479	37.7506	243
Test	20min	790	-8.00476	37.7506	254
Test	20min	790	-8.00482	37.7506	249
Test	20min	790	-8.00473	37.7505	250
Test	20min	790	-8.0048	37.7506	250
Test	20min	790	-8.00483	37.7507	258
Test	20min	790	-8.00479	37.7505	263
Test	20min	790	-8.00469	37.7506	251
Test	20min	790	-8.0047	37.7506	263
Test	20min	790	-8.00481	37.7506	252
Test	20min	790	-8.00475	37.7506	239
Test	20min	790	-8.00472	37.7506	238
Test	20min	790	-8.00476	37.7506	238
Test	20min	790	-8.00475	37.7506	240
Test	20min	790	-8.00471	37.7506	256
Test	20min	790	-8.00474	37.7506	248
Test	20min	790	-8.00471	37.7506	243
Test	20min	790	-8.00477	37.7506	263
Test	20min	790	-8.00474	37.7506	236
Test	20min	790	-8.00475	37.7505	242
Test	20min	790	-8.00473	37.7506	246
Test	20min	790	-8.00476	37.7504	261
Test	20min	790	-8.00484	37.7506	279
Test	20min	790	-8.00476	37.7506	234
Test	20min	790	-8.00474	37.7505	239
Test	20min	790	-8.0048	37.7505	250
Test	20min	790	-8.0048	37.7505	251
Test	20min	790	-8.00477	37.7505	261
Test	20min	790	-8.00475	37.7506	264
Test	20min	790	-8.00476	37.7505	257
Test	20min	790	-8.0048	37.7506	249
Test	20min	790	-8.00477	37.7506	243
Test	20min	790	-8.00479	37.7506	242
Test	20min	790	-8.00477	37.7506	247
Test	20min	790	-8.00484	37.7506	252
Test	20min	790	-8.0048	37.7506	258
Test	20min	790	-8.0048	37.7506	265
Test	20min	790	-8.0048	37.7506	250
Test	20min	790	-8.00483	37.7506	249
Test	20min	790	-8.00484	37.7506	260
Test	20min	790	-8.00481	37.7505	242
Test	20min	790	-8.00481	37.7505	251
Test	20min	790	-8.00479	37.7505	255
Test	20min	790	-8.0048	37.7505	251
Test	20min	790	-8.00478	37.7505	251
Test	20min	790	-8.00474	37.7506	249
Test	20min	790	-8.0048	37.7506	264
Test	20min	790	-8.00468	37.7505	265
Test	20min	790	-8.00467	37.7505	265
Test	20min	790	-8.00475	37.7506	251
Test	20min	790	-8.00471	37.7507	254
Test	20min	790	-8.00478	37.7505	248
Test	20min	790	-8.00478	37.7505	248
Test	20min	790	-8.00477	37.7505	248
Test	20min	790	-8.00476	37.7505	249
Test	20min	790	-8.00481	37.7505	251
Test	20min	790	-8.0048	37.7505	264
Test	20min	790	-8.00478	37.7506	249
Test	20min	790	-8.00477	37.7505	250
Test	20min	790	-8.00478	37.7507	238
[truncated: 3,665 more rows]

## Sheet: Acacio_Before_After_Deployment
Treatment	Tag	location.long	location.lat	Altitude
before	394	-7.88575	37.6893	238
before	394	-7.88575	37.6893	222
before	394	-7.88572	37.6892	254
before	394	-7.88575	37.6893	252
before	394	-7.88575	37.6892	262
before	394	-7.88575	37.6892	262
before	394	-7.88578	37.6892	259
before	394	-7.88574	37.6892	257
before	394	-7.88568	37.6892	250
before	394	-7.88561	37.6892	246
before	394	-7.8857	37.6893	244
before	394	-7.88573	37.6893	246
before	394	-7.88572	37.6893	247
before	394	-7.8856	37.6893	247
before	394	-7.88558	37.6893	242
before	394	-7.88563	37.6893	244
before	394	-7.88566	37.6893	246
before	394	-7.88571	37.6893	249
before	394	-7.88572	37.6892	251
before	394	-7.88572	37.6892	251
before	394	-7.88573	37.6892	251
before	394	-7.88574	37.6892	252
before	394	-7.88574	37.6892	252
before	394	-7.88574	37.6892	254
before	394	-7.88574	37.6892	256
before	394	-7.88572	37.6892	257
before	394	-7.88573	37.6893	256
before	394	-7.88575	37.6893	255
before	394	-7.88573	37.6893	254
before	394	-7.8857	37.6893	250
before	394	-7.8857	37.6893	248
before	394	-7.8857	37.6893	247
before	394	-7.88572	37.6893	246
before	394	-7.88575	37.6893	247
before	394	-7.88584	37.6893	244
before	394	-7.88583	37.6893	247
before	394	-7.88577	37.6891	237
before	394	-7.88564	37.6891	261
before	394	-7.88572	37.6892	260
before	394	-7.88578	37.6892	262
before	394	-7.88576	37.6891	264
before	394	-7.88577	37.6892	262
before	394	-7.88576	37.6892	256
before	394	-7.88568	37.6893	280
before	394	-7.88569	37.6893	248
before	394	-7.88576	37.6894	248
before	394	-7.88573	37.6892	248
before	394	-7.88574	37.6892	256
before	394	-7.88574	37.6892	242
before	394	-7.88573	37.6893	243
before	394	-7.88576	37.6893	254
before	394	-7.88575	37.6893	253
before	394	-7.88573	37.6892	260
before	394	-7.88573	37.6892	261
before	394	-7.88573	37.6892	260
before	394	-7.8857	37.6892	258
before	394	-7.88569	37.6891	253
before	394	-7.88568	37.6892	250
before	394	-7.88567	37.6892	247
before	394	-7.88572	37.6893	248
before	394	-7.88572	37.6893	248
before	394	-7.88572	37.6893	248
before	394	-7.88571	37.6893	248
before	394	-7.88566	37.6893	246
before	394	-7.88566	37.6893	248
before	394	-7.88567	37.6893	248
before	394	-7.88571	37.6893	250
before	394	-7.88572	37.6892	253
before	394	-7.88573	37.6892	253
before	394	-7.88574	37.6892	251
before	394	-7.88574	37.6893	249
before	394	-7.88572	37.6893	251
before	394	-7.88573	37.6893	247
before	394	-7.88571	37.6893	250
before	394	-7.88572	37.6892	256
before	394	-7.88574	37.6893	251
before	394	-7.88576	37.6892	249
before	394	-7.88577	37.6893	249
before	394	-7.88576	37.6892	246
before	394	-7.88573	37.6893	246
before	394	-7.88573	37.6893	245
before	394	-7.88575	37.6893	246
before	394	-7.88578	37.6893	247
before	394	-7.88582	37.6893	247
before	394	-7.88584	37.6893	250
before	394	-7.8858	37.6892	246
before	394	-7.88539	37.6892	287
before	394	-7.88575	37.6893	221
before	394	-7.88572	37.6892	237
before	394	-7.88573	37.6892	247
before	394	-7.88573	37.6893	248
before	394	-7.88568	37.6892	238
before	394	-7.88582	37.6893	262
before	394	-7.88572	37.6893	252
before	394	-7.88575	37.6892	265
before	394	-7.88574	37.6892	263
before	394	-7.88572	37.6891	254
before	394	-7.88567	37.6892	250
before	394	-7.88572	37.6892	254
before	394	-7.8857	37.6892	250
before	394	-7.8857	37.6892	247
before	394	-7.88572	37.6893	248
before	394	-7.88574	37.6893	248
before	394	-7.88571	37.6893	247
before	394	-7.88564	37.6893	243
before	394	-7.88567	37.6893	244
before	394	-7.8857	37.6893	244
before	394	-7.88573	37.6893	248
before	394	-7.88573	37.6892	248
before	394	-7.88574	37.6892	248
before	394	-7.88575	37.6892	247
before	394	-7.88575	37.6892	246
before	394	-7.88575	37.6892	248
before	394	-7.88575	37.6892	253
before	394	-7.88572	37.6892	255
before	394	-7.88575	37.6892	255
before	394	-7.88576	37.6892	254
before	394	-7.88575	37.6893	255
before	394	-7.88572	37.6893	251
before	394	-7.8857	37.6893	247
before	394	-7.8857	37.6893	246
before	394	-7.8857	37.6893	245
before	394	-7.88574	37.6893	245
before	394	-7.88577	37.6893	246
before	394	-7.88584	37.6893	243
before	394	-7.88581	37.6892	246
before	394	-7.88577	37.6892	241
before	394	-7.8854	37.6889	334
before	394	-7.88574	37.6892	248
before	394	-7.88568	37.6893	241
before	394	-7.88571	37.6892	255
before	394	-7.88575	37.6892	251
before	394	-7.88584	37.6891	280
before	394	-7.88573	37.6892	263
before	394	-7.88568	37.6893	249
before	394	-7.88569	37.6893	252
before	394	-7.88571	37.6893	243
before	394	-7.88578	37.6893	236
before	394	-7.88572	37.6892	245
before	394	-7.88574	37.6892	250
before	394	-7.88575	37.6892	244
before	394	-7.88574	37.6893	254
before	394	-7.88574	37.6893	255
before	394	-7.88574	37.6893	256
before	394	-7.88573	37.6892	256
before	394	-7.88571	37.6892	255
before	394	-7.8857	37.6891	246
before	394	-7.88566	37.6892	244
before	394	-7.88568	37.6892	246
before	394	-7.88569	37.6892	247
before	394	-7.88572	37.6892	248
before	394	-7.88572	37.6893	247
before	394	-7.88571	37.6892	246
before	394	-7.88569	37.6893	245
before	394	-7.88566	37.6893	243
before	394	-7.88567	37.6893	243
before	394	-7.88571	37.6893	244
before	394	-7.88572	37.6892	246
before	394	-7.88573	37.6892	245
before	394	-7.88574	37.6892	246
before	394	-7.88575	37.6892	244
before	394	-7.88577	37.6892	245
before	394	-7.88577	37.6892	246
before	394	-7.88576	37.6892	253
before	394	-7.88573	37.6892	255
before	394	-7.88577	37.6893	254
before	394	-7.88577	37.6893	252
before	394	-7.88574	37.6893	254
before	394	-7.88572	37.6893	247
before	394	-7.8857	37.6893	245
before	394	-7.8857	37.6893	244
before	394	-7.8857	37.6893	244
before	394	-7.88574	37.6893	245
before	394	-7.88578	37.6893	246
before	394	-7.88585	37.6893	245
before	394	-7.88581	37.6892	241
before	394	-7.88575	37.6892	240
before	394	-7.88573	37.6892	262
before	394	-7.88571	37.6892	244
before	394	-7.88572	37.6892	238
before	394	-7.88572	37.6892	249
before	394	-7.88581	37.6893	260
before	394	-7.88578	37.6893	256
before	394	-7.88578	37.6893	264
before	394	-7.88578	37.6893	256
before	394	-7.88576	37.6893	252
before	394	-7.88573	37.6892	253
before	394	-7.8857	37.6891	249
before	394	-7.88567	37.6892	246
before	394	-7.8857	37.6892	245
before	394	-7.88569	37.6893	241
before	394	-7.88571	37.6893	247
before	394	-7.88572	37.6893	248
before	394	-7.8857	37.6893	247
before	394	-7.88565	37.6893	246
before	394	-7.88564	37.6892	247
before	394	-7.88569	37.6892	248
before	394	-7.88572	37.6892	250
before	394	-7.88573	37.6892	251
before	394	-7.88574	37.6892	252
before	394	-7.88574	37.6892	252
before	394	-7.88574	37.6892	252
before	394	-7.88576	37.6892	254
before	394	-7.88577	37.6892	254
before	394	-7.88575	37.6892	254
before	394	-7.88575	37.6892	254
before	394	-7.88577	37.6892	253
before	394	-7.88577	37.6893	252
before	394	-7.8857	37.6892	257
after	394	-7.86275	38.5472	293
after	394	-7.86275	38.5472	299
after	394	-7.86275	38.5472	301
after	394	-7.86275	38.5472	302
after	394	-7.86275	38.5472	303
after	394	-7.86276	38.5472	302
after	394	-7.86276	38.5471	301
after	394	-7.86277	38.5471	300
after	394	-7.86279	38.5471	299
after	394	-7.86278	38.5471	299
after	394	-7.86278	38.5471	300
after	394	-7.86278	38.5471	301
after	394	-7.86277	38.5471	306
after	394	-7.86277	38.5472	306
after	394	-7.86275	38.5472	303
after	394	-7.86276	38.5472	302
after	394	-7.86276	38.5472	302
after	394	-7.86277	38.5471	303
after	394	-7.86277	38.5471	302
after	394	-7.86277	38.5472	302
after	394	-7.86277	38.5472	302
after	394	-7.86277	38.5471	302
after	394	-7.86278	38.5471	301
after	394	-7.86278	38.5472	300
after	394	-7.86282	38.5472	297
after	394	-7.86274	38.5471	306
after	394	-7.86276	38.5471	304
after	394	-7.86274	38.5471	304
after	394	-7.86277	38.5471	299
after	394	-7.86278	38.5471	297
after	394	-7.86273	38.5471	307
after	394	-7.86281	38.5471	302
after	394	-7.8628	38.5472	297
after	394	-7.86286	38.5471	285
after	394	-7.86272	38.547	317
after	394	-7.86275	38.5471	293
after	394	-7.86278	38.5472	310
after	394	-7.86279	38.5472	320
after	394	-7.86279	38.5472	308
after	394	-7.86286	38.5471	327
after	394	-7.86275	38.5471	309
after	394	-7.86278	38.5471	302
after	394	-7.86279	38.5471	310
after	394	-7.86277	38.5471	292
after	394	-7.86276	38.5471	285
after	394	-7.86277	38.5471	286
after	394	-7.86269	38.5471	272
after	394	-7.86279	38.5472	285
after	394	-7.86277	38.5472	287
after	394	-7.86276	38.5472	293
after	394	-7.86266	38.5472	301
after	394	-7.86273	38.5472	306
after	394	-7.86275	38.5472	305
after	394	-7.86276	38.5472	304
after	394	-7.86277	38.5471	302
after	394	-7.86278	38.5471	301
after	394	-7.86277	38.5471	301
after	394	-7.86278	38.5471	302
after	394	-7.86278	38.5471	302
after	394	-7.86279	38.5471	301
after	394	-7.8628	38.5471	301
after	394	-7.86279	38.5471	301
after	394	-7.86278	38.5471	302
after	394	-7.86278	38.5471	303
after	394	-7.86278	38.5471	303
after	394	-7.86278	38.5471	303
after	394	-7.86273	38.5472	301
after	394	-7.86275	38.5472	300
after	394	-7.86276	38.5472	299
after	394	-7.86276	38.5472	299
after	394	-7.86277	38.5472	300
after	394	-7.86278	38.5471	300
after	394	-7.86278	38.5471	300
after	394	-7.86278	38.5471	299
after	394	-7.86278	38.5471	298
after	394	-7.86243	38.5471	307
after	394	-7.86228	38.5469	362
after	394	-7.86255	38.547	295
after	394	-7.86243	38.5471	273
after	394	-7.86255	38.5472	323
after	394	-7.86261	38.5471	310
after	394	-7.86275	38.5472	303
after	394	-7.86278	38.5472	298
after	394	-7.86276	38.5471	303
after	394	-7.86275	38.5472	306
after	394	-7.86275	38.5471	313
after	394	-7.86272	38.5471	290
after	394	-7.86277	38.547	292
after	394	-7.86274	38.5471	306
after	394	-7.86274	38.5471	284
after	394	-7.86276	38.5471	306
after	394	-7.86278	38.5472	290
after	394	-7.86277	38.5472	293
after	394	-7.86277	38.5472	295
after	394	-7.86276	38.5472	298
after	394	-7.86276	38.5472	299
after	394	-7.86276	38.5472	301
after	394	-7.86276	38.5471	301
after	394	-7.86278	38.5471	300
after	394	-7.86279	38.5471	299
after	394	-7.86279	38.5471	299
after	394	-7.8628	38.5471	299
after	394	-7.8628	38.5471	299
after	394	-7.86279	38.5471	300
after	394	-7.86278	38.5471	302
after	394	-7.86278	38.5471	304
after	394	-7.86278	38.5471	304
after	394	-7.86277	38.5471	304
after	394	-7.86277	38.5472	303
after	394	-7.86276	38.5472	302
after	394	-7.86276	38.5472	301
after	394	-7.86277	38.5471	300
after	394	-7.86277	38.5472	300
after	394	-7.86277	38.5471	301
after	394	-7.86278	38.5471	304
after	394	-7.8628	38.5471	299
after	394	-7.86279	38.5471	296
after	394	-7.8628	38.5471	296
after	394	-7.8628	38.5471	296
after	394	-7.86308	38.5468	392
after	394	-7.86278	38.5471	311
after	394	-7.86255	38.5472	299
after	394	-7.86271	38.5472	294
after	394	-7.86273	38.547	311
after	394	-7.86275	38.5472	292
after	394	-7.86266	38.5471	318
after	394	-7.86261	38.5472	309
after	394	-7.86278	38.5471	301
after	394	-7.8627	38.5471	288
after	394	-7.86278	38.5472	284
after	394	-7.86278	38.5471	312
after	394	-7.86276	38.5471	306
after	394	-7.86281	38.5471	311
after	394	-7.86282	38.5471	310
after	394	-7.86274	38.5471	305
after	394	-7.86275	38.5471	315
after	394	-7.86275	38.5471	322
after	394	-7.86265	38.5471	285
after	394	-7.86271	38.547	297
after	394	-7.86272	38.5471	290
after	394	-7.86273	38.5471	296
after	394	-7.86278	38.5472	285
after	394	-7.8628	38.5472	304
after	394	-7.86277	38.5472	302
after	394	-7.8628	38.5472	307
after	394	-7.86276	38.5472	301
after	394	-7.86277	38.5471	301
after	394	-7.86278	38.5471	303
after	394	-7.86279	38.5471	301
after	394	-7.86282	38.5471	299
after	394	-7.86282	38.5471	299
after	394	-7.86282	38.5471	299
after	394	-7.86281	38.5471	301
after	394	-7.8628	38.5471	302
after	394	-7.86279	38.5472	303
after	394	-7.86278	38.5472	304
after	394	-7.86278	38.5472	304
after	394	-7.86275	38.5472	303
after	394	-7.86275	38.5472	299
after	394	-7.86275	38.5472	299
after	394	-7.86275	38.5472	298
after	394	-7.86276	38.5472	298
after	394	-7.86276	38.5471	298
after	394	-7.86275	38.5471	298
after	394	-7.86276	38.5471	297
after	394	-7.86278	38.5471	296
after	394	-7.86277	38.5471	295
after	394	-7.86277	38.5471	295
after	394	-7.86271	38.5471	301
after	394	-7.86273	38.5473	309
after	394	-7.86273	38.5471	298
after	394	-7.86275	38.5472	298
after	394	-7.86276	38.5472	295
after	394	-7.86274	38.5471	291
after	394	-7.86276	38.5472	298
after	394	-7.86272	38.5471	293
after	394	-7.86278	38.5472	298
after	394	-7.86284	38.5472	295
after	394	-7.86276	38.5471	313
after	394	-7.86274	38.5471	309
after	394	-7.86275	38.5471	311
after	394	-7.86271	38.5471	320
after	394	-7.86261	38.5471	287
after	394	-7.86255	38.5472	248
after	394	-7.86256	38.5472	252
after	394	-7.86272	38.5471	291
after	394	-7.86275	38.5472	288
after	394	-7.86265	38.5472	312
after	394	-7.8627	38.5471	300
after	394	-7.86275	38.5472	300
after	394	-7.86274	38.5472	305
after	394	-7.86277	38.5471	295
after	394	-7.86278	38.5471	296
after	394	-7.86278	38.5471	295
after	394	-7.86279	38.5471	296
after	394	-7.86281	38.5471	295
after	394	-7.86282	38.5471	297
after	394	-7.86281	38.5471	299
after	394	-7.8628	38.5471	301
after	394	-7.86279	38.5471	302
after	394	-7.86279	38.5472	303
after	394	-7.86278	38.5471	303
after	394	-7.86277	38.5471	304
after	394	-7.86277	38.5472	304
after	394	-7.86276	38.5472	303
after	394	-7.86276	38.5472	301
after	394	-7.86276	38.5472	300
after	394	-7.86276	38.5471	300
after	394	-7.86276	38.5471	300
after	394	-7.86277	38.5471	299
after	394	-7.86277	38.5471	299
after	394	-7.86277	38.5471	297
after	394	-7.86277	38.5471	296
after	394	-7.86245	38.5472	306
after	394	-7.86235	38.5471	351
after	394	-7.86276	38.5472	305
after	394	-7.86275	38.5472	300
after	394	-7.8628	38.5472	308
after	394	-7.8628	38.5472	299
after	394	-7.86283	38.5473	296
after	394	-7.86278	38.5471	327
after	394	-7.86281	38.5471	312
after	394	-7.86274	38.5471	315
after	394	-7.86275	38.5472	302
after	394	-7.8627	38.5471	319
after	394	-7.86273	38.5473	301
after	394	-7.86265	38.5474	304
after	394	-7.86275	38.5472	295
after	394	-7.8627	38.5472	313
after	394	-7.8627	38.5472	300
after	394	-7.86277	38.5472	293
after	394	-7.86276	38.5471	300
after	394	-7.86274	38.5472	306
after	394	-7.86278	38.5472	303
after	394	-7.86278	38.5472	287
after	394	-7.86281	38.5472	291
after	394	-7.86282	38.5471	290
after	394	-7.8628	38.5472	304
after	394	-7.86278	38.5471	300
after	394	-7.86283	38.5472	292
after	394	-7.86287	38.5472	299
after	394	-7.86274	38.5472	311
after	394	-7.86276	38.5472	306
after	394	-7.86276	38.5472	305
after	394	-7.86272	38.5472	309
after	394	-7.86275	38.5472	301
after	394	-7.86275	38.5472	298
after	394	-7.86275	38.5472	299
after	394	-7.8628	38.5472	296
after	394	-7.86282	38.5472	296
after	394	-7.86276	38.5471	294
after	394	-7.86276	38.547	292
after	394	-7.86278	38.5471	299
after	394	-7.86277	38.5471	299
after	394	-7.86275	38.5471	294
after	394	-7.86278	38.5471	298
after	394	-7.8628	38.5472	301
after	394	-7.86291	38.5472	289
after	394	-7.86282	38.5472	308
after	394	-7.86279	38.5471	298
after	394	-7.86273	38.5471	312
after	394	-7.86278	38.5471	309
after	394	-7.86277	38.5471	307
after	394	-7.86273	38.5471	304
after	394	-7.86275	38.5471	308
after	394	-7.86279	38.5472	310
after	394	-7.86282	38.5471	300
after	394	-7.86273	38.5472	321
after	394	-7.86276	38.5471	299
after	394	-7.86263	38.5472	333
after	394	-7.86276	38.5471	293
after	394	-7.86272	38.5471	294
after	394	-7.86263	38.5471	310
after	394	-7.86229	38.5469	316
after	394	-7.86273	38.5471	291
after	394	-7.86273	38.5472	303
after	394	-7.86272	38.5472	308
after	394	-7.86267	38.5472	320
after	394	-7.86277	38.5471	293
after	394	-7.86275	38.5472	301
after	394	-7.86279	38.5471	288
after	394	-7.86276	38.5471	290
after	394	-7.86279	38.5471	300
after	394	-7.86273	38.5471	298
after	394	-7.86278	38.5472	304
after	394	-7.86279	38.5471	291
after	394	-7.86278	38.5472	303
after	394	-7.86276	38.5472	302
after	394	-7.8627	38.5471	308
after	394	-7.86274	38.5471	304
after	394	-7.8628	38.5471	305
after	394	-7.86272	38.5472	303
after	394	-7.86275	38.5472	304
after	394	-7.86276	38.5472	300
after	394	-7.86273	38.5473	270
after	394	-7.86276	38.5471	298
after	394	-7.86277	38.5471	299
after	394	-7.86281	38.5472	300
after	394	-7.86282	38.5471	286
after	394	-7.86284	38.5471	293
after	394	-7.86279	38.5471	314
after	394	-7.86277	38.5471	306
after	394	-7.8628	38.5472	307
after	394	-7.86274	38.5471	322
after	394	-7.8627	38.5471	326
after	394	-7.86268	38.5472	329
after	394	-7.86277	38.5471	297
after	394	-7.86274	38.5471	299
after	394	-7.86278	38.5471	288
after	394	-7.86275	38.5472	289
before	795	-7.88573	37.6893	244
before	795	-7.88577	37.6892	239
before	795	-7.88568	37.6892	239
before	795	-7.88575	37.6892	245
before	795	-7.8857	37.6892	264
before	795	-7.88574	37.6892	247
before	795	-7.88576	37.6892	259
before	795	-7.88576	37.6892	248
before	795	-7.88569	37.6892	265
before	795	-7.88568	37.6892	281
before	795	-7.88556	37.6893	249
before	795	-7.88569	37.6892	251
before	795	-7.88574	37.6892	249
before	795	-7.88576	37.6893	232
before	795	-7.88574	37.6893	246
before	795	-7.88565	37.6893	278
before	795	-7.88571	37.6892	257
before	795	-7.88578	37.6893	249
before	795	-7.88571	37.6893	254
before	795	-7.88575	37.6893	252
before	795	-7.88576	37.6893	252
before	795	-7.88575	37.6892	256
before	795	-7.88571	37.6893	250
before	795	-7.88574	37.6893	250
before	795	-7.88577	37.6892	249
before	795	-7.88576	37.6892	260
before	795	-7.88565	37.6891	230
before	795	-7.88574	37.6892	250
before	795	-7.88575	37.6892	250
before	795	-7.88573	37.6892	247
before	795	-7.88576	37.6893	254
before	795	-7.88572	37.6892	252
before	795	-7.88577	37.6893	241
before	795	-7.88577	37.6893	245
before	795	-7.88567	37.6893	242
before	795	-7.88574	37.6892	247
before	795	-7.88574	37.6892	252
before	795	-7.88577	37.6893	249
before	795	-7.88575	37.6892	256
before	795	-7.88564	37.6892	250
before	795	-7.88571	37.6892	240
before	795	-7.8856	37.6892	260
before	795	-7.8857	37.6893	248
before	795	-7.88565	37.6893	254
before	795	-7.88571	37.6893	259
before	795	-7.88576	37.6893	243
before	795	-7.88572	37.6893	251
before	795	-7.88568	37.6892	252
before	795	-7.88577	37.6892	245
before	795	-7.88577	37.6892	244
before	795	-7.88577	37.6892	254
before	795	-7.88577	37.6892	254
before	795	-7.88576	37.6892	252
before	795	-7.88572	37.6893	254
before	795	-7.88575	37.6893	250
before	795	-7.88578	37.6892	240
before	795	-7.88574	37.6893	247
before	795	-7.88572	37.6892	253
before	795	-7.88579	37.6893	246
before	795	-7.88574	37.6892	254
before	795	-7.88575	37.6892	259
before	795	-7.88551	37.6892	247
before	795	-7.88571	37.6892	259
before	795	-7.88572	37.6892	254
before	795	-7.88569	37.6892	255
before	795	-7.88569	37.6892	253
before	795	-7.88572	37.6892	248
before	795	-7.88572	37.6892	251
before	795	-7.8857	37.6892	249
before	795	-7.88575	37.6893	240
before	795	-7.88578	37.6892	247
before	795	-7.88568	37.6892	256
before	795	-7.88572	37.6893	243
before	795	-7.88573	37.6893	251
before	795	-7.88572	37.6892	255
before	795	-7.88572	37.6892	253
before	795	-7.88573	37.6892	252
before	795	-7.88575	37.6892	259
before	795	-7.88575	37.6893	279
before	795	-7.88574	37.6892	257
before	795	-7.8857	37.6892	262
before	795	-7.88574	37.6892	255
before	795	-7.88571	37.6892	256
before	795	-7.88571	37.6892	254
before	795	-7.88568	37.6893	259
before	795	-7.88568	37.6892	269
before	795	-7.88568	37.6893	270
before	795	-7.88569	37.6893	261
before	795	-7.88572	37.6893	262
before	795	-7.88575	37.6893	256
before	795	-7.88573	37.6892	257
before	795	-7.88577	37.6892	255
before	795	-7.88575	37.6892	259
before	795	-7.88575	37.6892	260
before	795	-7.88577	37.6892	248
before	795	-7.88577	37.6892	246
before	795	-7.88579	37.6892	248
before	795	-7.88574	37.6892	249
before	795	-7.88567	37.6892	263
before	795	-7.8857	37.6893	268
before	795	-7.8857	37.6893	275
before	795	-7.88577	37.6893	262
before	795	-7.88571	37.6893	253
before	795	-7.88575	37.6893	245
before	795	-7.88573	37.6893	245
before	795	-7.88579	37.6892	238
before	795	-7.88576	37.6893	251
before	795	-7.88573	37.6892	253
before	795	-7.88576	37.6892	248
before	795	-7.88562	37.6891	247
before	795	-7.88572	37.6892	259
before	795	-7.88573	37.6892	242
before	795	-7.88573	37.6892	251
before	795	-7.88571	37.6892	252
before	795	-7.88575	37.6892	249
before	795	-7.88571	37.6892	243
before	795	-7.8857	37.6892	250
before	795	-7.8857	37.6893	236
before	795	-7.88565	37.6892	254
before	795	-7.88567	37.6892	262
before	795	-7.88568	37.6892	257
before	795	-7.88565	37.6892	259
before	795	-7.8856	37.6892	272
before	795	-7.88571	37.6892	257
before	795	-7.88569	37.6892	265
before	795	-7.8857	37.6892	257
before	795	-7.88568	37.689	305
before	795	-7.88572	37.6892	257
before	795	-7.8857	37.6892	264
before	795	-7.88572	37.6892	258
before	795	-7.88571	37.6892	257
before	795	-7.88572	37.6892	255
before	795	-7.88569	37.6893	258
before	795	-7.88568	37.6892	271
before	795	-7.88568	37.6893	272
before	795	-7.88567	37.6893	270
before	795	-7.8857	37.6893	271
before	795	-7.8857	37.6893	267
before	795	-7.88572	37.6893	264
before	795	-7.88572	37.6893	264
before	795	-7.88573	37.6892	249
before	795	-7.88576	37.6892	272
before	795	-7.88577	37.6892	256
before	795	-7.88575	37.6892	252
before	795	-7.88572	37.6892	257
before	795	-7.88572	37.6892	255
before	795	-7.88575	37.6892	263
before	795	-7.88574	37.6892	276
before	795	-7.88573	37.6892	253
before	795	-7.88572	37.6892	252
before	795	-7.88574	37.6892	252
before	795	-7.88573	37.6893	248
before	795	-7.88568	37.6893	249
before	795	-7.88573	37.6893	242
before	795	-7.88575	37.6893	245
before	795	-7.88577	37.6892	250
before	795	-7.88575	37.6893	254
before	795	-7.88548	37.6893	247
before	795	-7.8857	37.6892	267
before	795	-7.88571	37.6892	245
before	795	-7.88574	37.6892	249
before	795	-7.88572	37.6892	249
before	795	-7.88573	37.6892	255
before	795	-7.88568	37.6892	251
before	795	-7.88567	37.6892	275
before	795	-7.8857	37.6892	256
before	795	-7.88574	37.6893	237
before	795	-7.88573	37.6892	240
before	795	-7.88572	37.6892	250
before	795	-7.8857	37.6892	247
before	795	-7.88573	37.6892	249
before	795	-7.88576	37.6893	251
before	795	-7.88573	37.6892	248
before	795	-7.88574	37.6892	266
before	795	-7.88574	37.6892	264
before	795	-7.88572	37.6893	259
before	795	-7.88568	37.6892	263
before	795	-7.88572	37.6892	259
before	795	-7.88571	37.6892	257
before	795	-7.88572	37.6892	255
before	795	-7.88571	37.6892	257
before	795	-7.88568	37.6892	265
before	795	-7.88568	37.6893	269
before	795	-7.88567	37.6893	269
before	795	-7.88567	37.6893	270
before	795	-7.88567	37.6893	275
before	795	-7.88571	37.6893	265
before	795	-7.88573	37.6892	264
before	795	-7.88578	37.6893	253
before	795	-7.88575	37.6892	248
before	795	-7.88577	37.6892	244
before	795	-7.88574	37.6892	249
before	795	-7.88578	37.6893	251
before	795	-7.88575	37.6892	262
before	795	-7.88586	37.6892	255
before	795	-7.88568	37.6893	264
before	795	-7.88571	37.6893	263
before	795	-7.88574	37.6893	258
before	795	-7.88575	37.6893	248
before	795	-7.88572	37.6893	255
before	795	-7.88571	37.6893	250
before	795	-7.88577	37.6893	245
before	795	-7.88577	37.6893	248
before	795	-7.88577	37.6893	254
before	795	-7.88578	37.6893	253
before	795	-7.88579	37.6893	255
before	795	-7.88573	37.6892	255
before	795	-7.88576	37.6892	239
before	795	-7.88572	37.6892	256
before	795	-7.88573	37.6892	254
before	795	-7.88577	37.6892	244
before	795	-7.88569	37.6892	240
before	795	-7.88568	37.6892	254
before	795	-7.88574	37.6892	252
before	795	-7.88574	37.6893	245
before	795	-7.88571	37.6893	250
before	795	-7.88569	37.6892	246
before	795	-7.88573	37.6893	251
before	795	-7.88573	37.6893	251
before	795	-7.88571	37.6892	254
before	795	-7.88572	37.6892	258
before	795	-7.88574	37.6892	250
before	795	-7.88577	37.6892	289
before	795	-7.8857	37.6892	265
before	795	-7.8857	37.6892	265
before	795	-7.88573	37.6892	257
before	795	-7.88572	37.6892	253
before	795	-7.88571	37.6892	255
before	795	-7.88572	37.6892	254
before	795	-7.88572	37.6893	252
before	795	-7.88567	37.6892	264
before	795	-7.88569	37.6893	263
before	795	-7.8857	37.6893	262
before	795	-7.88572	37.6893	267
before	795	-7.88574	37.6892	256
before	795	-7.88575	37.6892	253
before	795	-7.88578	37.6892	253
before	795	-7.88578	37.6892	254
before	795	-7.88575	37.6892	249
before	795	-7.88576	37.6892	255
before	795	-7.8858	37.6892	247
before	795	-7.88576	37.6892	249
before	795	-7.8858	37.6893	263
before	795	-7.88579	37.6893	256
before	795	-7.88574	37.6893	258
before	795	-7.88575	37.6893	245
before	795	-7.88573	37.6893	251
before	795	-7.88577	37.6893	254
before	795	-7.88575	37.6893	245
before	795	-7.88576	37.6893	246
before	795	-7.8855	37.6894	226
before	795	-7.88579	37.6893	253
before	795	-7.88581	37.6893	250
before	795	-7.88576	37.6892	239
before	795	-7.88558	37.6892	222
before	795	-7.88572	37.6892	253
before	795	-7.88574	37.6892	248
before	795	-7.88574	37.6893	250
before	795	-7.88572	37.6892	253
before	795	-7.88572	37.6893	246
before	795	-7.88575	37.6893	246
before	795	-7.88572	37.6893	257
before	795	-7.88572	37.6892	251
before	795	-7.88572	37.6892	240
before	795	-7.88571	37.6893	239
before	795	-7.88575	37.6893	240
before	795	-7.88575	37.6893	241
before	795	-7.88572	37.6892	252
before	795	-7.88576	37.6892	253
before	795	-7.88574	37.6892	235
before	795	-7.8857	37.6892	243
before	795	-7.88572	37.6892	265
before	795	-7.8857	37.6892	267
before	795	-7.88571	37.6892	262
before	795	-7.88571	37.6892	259
before	795	-7.88571	37.6892	259
before	795	-7.88569	37.6892	260
before	795	-7.8857	37.6893	256
before	795	-7.88571	37.6892	259
before	795	-7.88567	37.6893	265
before	795	-7.8857	37.6893	263
before	795	-7.8857	37.6893	268
before	795	-7.88574	37.6892	256
before	795	-7.88574	37.6893	255
before	795	-7.88577	37.6893	252
before	795	-7.88579	37.6892	285
before	795	-7.88577	37.6892	254
before	795	-7.88581	37.6893	246
before	795	-7.88575	37.6892	261
before	795	-7.88573	37.6892	254
before	795	-7.88563	37.6893	265
before	795	-7.8858	37.6892	261
before	795	-7.88576	37.6893	249
before	795	-7.88577	37.6893	245
before	795	-7.88575	37.6893	250
before	795	-7.88577	37.6893	245
before	795	-7.88577	37.6893	254
before	795	-7.88575	37.6893	251
before	795	-7.88577	37.6893	254
before	795	-7.88578	37.6892	252
before	795	-7.88576	37.6892	252
before	795	-7.88574	37.6892	249
before	795	-7.88573	37.6892	261
before	795	-7.88571	37.6892	254
before	795	-7.88576	37.6892	259
before	795	-7.8857	37.6892	250
before	795	-7.88572	37.6892	252
before	795	-7.8857	37.6892	250
before	795	-7.88567	37.6891	265
after	795	-8.19174	37.7819	271
after	795	-8.1919	37.7819	245
after	795	-8.19185	37.7819	249
after	795	-8.19178	37.782	245
after	795	-8.19178	37.782	250
after	795	-8.1918	37.7819	242
after	795	-8.19179	37.7819	242
after	795	-8.19177	37.7819	244
after	795	-8.1918	37.782	242
after	795	-8.19177	37.7819	231
after	795	-8.19179	37.782	247
after	795	-8.19181	37.782	243
after	795	-8.19182	37.782	261
after	795	-8.1918	37.782	247
after	795	-8.19178	37.782	239
after	795	-8.19182	37.7819	240
after	795	-8.19178	37.782	241
after	795	-8.19174	37.782	231
after	795	-8.19179	37.782	250
after	795	-8.19175	37.7819	246
after	795	-8.1918	37.782	241
after	795	-8.19178	37.782	241
after	795	-8.19178	37.7819	239
after	795	-8.19178	37.782	240
after	795	-8.19177	37.782	240
after	795	-8.19181	37.7819	240
after	795	-8.19176	37.782	247
after	795	-8.19174	37.7819	242
after	795	-8.19177	37.7819	245
after	795	-8.19181	37.782	242
after	795	-8.19197	37.7819	308
after	795	-8.19179	37.7819	250
after	795	-8.19171	37.7819	253
after	795	-8.19176	37.7819	238
after	795	-8.19176	37.7819	244
after	795	-8.19176	37.7819	244
after	795	-8.19178	37.782	242
after	795	-8.19175	37.782	240
after	795	-8.19181	37.782	232
after	795	-8.19169	37.7821	252
after	795	-8.19177	37.782	243
after	795	-8.19176	37.7819	237
after	795	-8.19177	37.782	243
after	795	-8.19176	37.7819	241
after	795	-8.19183	37.7819	248
after	795	-8.19179	37.7819	236
after	795	-8.1918	37.7819	239
after	795	-8.1918	37.7819	246
after	795	-8.19178	37.782	251
after	795	-8.19174	37.7819	253
after	795	-8.1918	37.7819	243
after	795	-8.1918	37.782	244
after	795	-8.19178	37.782	251
after	795	-8.19179	37.782	246
after	795	-8.19179	37.782	246
after	795	-8.1918	37.782	241
after	795	-8.19178	37.782	247
after	795	-8.19179	37.782	252
after	795	-8.19175	37.782	244
after	795	-8.19178	37.782	241
after	795	-8.19179	37.782	244
after	795	-8.19179	37.7819	230
after	795	-8.19178	37.782	249
after	795	-8.19182	37.782	246
after	795	-8.19179	37.782	247
after	795	-8.19178	37.782	242
after	795	-8.19181	37.782	248
after	795	-8.19171	37.7819	246
after	795	-8.19178	37.7819	243
after	795	-8.19176	37.7819	243
after	795	-8.19178	37.782	241
after	795	-8.19177	37.782	236
after	795	-8.19181	37.7819	239
after	795	-8.19179	37.7819	238
after	795	-8.19176	37.782	252
after	795	-8.19177	37.782	257
after	795	-8.19178	37.7819	244
after	795	-8.19172	37.7818	269
after	795	-8.19177	37.7819	249
after	795	-8.19179	37.7819	257
after	795	-8.19175	37.7818	276
after	795	-8.1918	37.782	258
after	795	-8.19175	37.7819	247
after	795	-8.19174	37.7819	241
after	795	-8.19174	37.7819	264
after	795	-8.19168	37.7819	269
after	795	-8.19171	37.782	266
after	795	-8.19174	37.782	267
after	795	-8.19174	37.782	261
after	795	-8.19168	37.782	264
after	795	-8.19178	37.782	261
after	795	-8.19176	37.782	261
after	795	-8.19172	37.782	268
after	795	-8.19182	37.782	270
after	795	-8.19189	37.7819	230
after	795	-8.19179	37.7819	247
after	795	-8.19176	37.7819	247
after	795	-8.19174	37.782	247
after	795	-8.19176	37.7819	251
after	795	-8.19179	37.782	245
after	795	-8.19179	37.7819	245
after	795	-8.19179	37.782	248
after	795	-8.19178	37.7819	246
after	795	-8.19178	37.782	246
after	795	-8.19178	37.782	242
after	795	-8.19181	37.782	241
after	795	-8.19181	37.782	240
after	795	-8.19184	37.7819	236
after	795	-8.19178	37.782	244
after	795	-8.19178	37.782	249
after	795	-8.19183	37.782	245
after	795	-8.1918	37.782	241
after	795	-8.19182	37.782	243
before	795	-7.88574	37.6892	242
after	795	-8.19178	37.7818	245
after	795	-8.19183	37.782	244
after	795	-8.19175	37.7819	251
after	795	-8.19175	37.7819	245
after	795	-8.19176	37.7819	242
after	795	-8.19177	37.7819	243
after	795	-8.19174	37.782	231
after	795	-8.19176	37.7819	247
after	795	-8.19178	37.7819	248
after	795	-8.19174	37.7819	239
after	795	-8.1918	37.7819	242
after	795	-8.19177	37.782	245
after	795	-8.19175	37.7819	256
after	795	-8.19178	37.782	244
after	795	-8.19176	37.7819	245
after	795	-8.19177	37.7819	255
after	795	-8.19179	37.7819	250
after	795	-8.19176	37.7819	261
after	795	-8.19174	37.7819	241
after	795	-8.19175	37.7819	243
after	795	-8.19175	37.7819	246
after	795	-8.19173	37.782	242
after	795	-8.19178	37.7819	242
after	795	-8.19176	37.782	240
after	795	-8.19177	37.7819	253
after	795	-8.19176	37.782	241
after	795	-8.19174	37.782	245
after	795	-8.19179	37.782	237
after	795	-8.1918	37.782	241
after	795	-8.19168	37.782	256
after	795	-8.19181	37.7821	260
after	795	-8.19183	37.7819	247
after	795	-8.19173	37.7819	261
after	795	-8.19171	37.7819	262
after	795	-8.19172	37.782	269
after	795	-8.19172	37.782	279
after	795	-8.19169	37.782	280
after	795	-8.1918	37.782	250
after	795	-8.19181	37.782	250
after	795	-8.1918	37.7819	243
after	795	-8.1918	37.782	242
after	795	-8.19179	37.782	241
after	795	-8.19177	37.782	240
after	795	-8.19176	37.782	246
after	795	-8.19178	37.782	242
after	795	-8.19182	37.782	244
after	795	-8.19185	37.7819	227
after	795	-8.19182	37.782	247
after	795	-8.19181	37.7819	242
after	795	-8.19181	37.7819	241
after	795	-8.19165	37.7819	239
after	795	-8.19174	37.7819	243
after	795	-8.19175	37.7819	244
after	795	-8.19176	37.782	244
after	795	-8.19178	37.7819	244
after	795	-8.19177	37.782	241
after	795	-8.19178	37.7819	237
after	795	-8.19174	37.782	240
after	795	-8.19177	37.7819	242
after	795	-8.19178	37.7819	237
after	795	-8.19178	37.782	242
after	795	-8.19174	37.7819	256
after	795	-8.1918	37.7819	244
after	795	-8.19174	37.7819	255
after	795	-8.1918	37.7819	254
after	795	-8.19175	37.7819	245
after	795	-8.19175	37.7819	235
after	795	-8.19176	37.7819	245
after	795	-8.1918	37.7819	237
after	795	-8.19174	37.782	246
after	795	-8.19177	37.7819	242
after	795	-8.19178	37.782	240
after	795	-8.19178	37.782	243
after	795	-8.19177	37.782	245
after	795	-8.19176	37.782	252
after	795	-8.19179	37.782	242
after	795	-8.19172	37.7819	249
after	795	-8.19186	37.7819	249
after	795	-8.1918	37.782	240
after	795	-8.19186	37.7819	265
after	795	-8.19186	37.7819	250
after	795	-8.19174	37.782	249
after	795	-8.1918	37.7819	254
after	795	-8.1918	37.7819	245
after	795	-8.1918	37.7819	235
after	795	-8.1918	37.7819	236
after	795	-8.19177	37.782	244
after	795	-8.19177	37.7819	258
after	795	-8.19178	37.7819	244
after	795	-8.19175	37.7819	265
after	795	-8.19177	37.7819	252
after	795	-8.19168	37.782	264
after	795	-8.19174	37.782	248
after	795	-8.19184	37.7819	244
after	795	-8.19176	37.7819	249
after	795	-8.19175	37.782	235
after	795	-8.1918	37.782	242
after	795	-8.19172	37.7819	253
after	795	-8.19177	37.782	232
after	795	-8.19177	37.782	240
after	795	-8.19178	37.782	238
after	795	-8.19183	37.7819	250
after	795	-8.19181	37.7819	250
after	795	-8.19187	37.7819	250
after	795	-8.1918	37.7819	235
after	795	-8.19182	37.782	242
after	795	-8.19179	37.7819	248
after	795	-8.19171	37.7819	261
after	795	-8.19164	37.7819	274
after	795	-8.19171	37.782	269
after	795	-8.19174	37.782	269
after	795	-8.19167	37.782	269
after	795	-8.19168	37.782	263
after	795	-8.19168	37.782	263
after	795	-8.19181	37.782	246
after	795	-8.19178	37.782	243
after	795	-8.19179	37.782	236
after	795	-8.19179	37.782	237
after	795	-8.19177	37.782	241
after	795	-8.19177	37.7819	238
after	795	-8.19182	37.7819	237
after	795	-8.19176	37.782	252
after	795	-8.19178	37.782	261
after	795	-8.19178	37.782	263
after	795	-8.19181	37.782	259
after	795	-8.19177	37.7819	269
after	795	-8.19175	37.782	264
after	795	-8.19179	37.7819	267
after	795	-8.19174	37.7819	269
after	795	-8.19182	37.7819	247
after	795	-8.19179	37.782	243
after	795	-8.19177	37.782	249
after	795	-8.1918	37.7819	236
after	795	-8.19178	37.782	244
after	795	-8.19178	37.7819	243
after	795	-8.19181	37.7819	227
after	795	-8.19179	37.7819	245
after	795	-8.19181	37.782	240
after	795	-8.19178	37.7819	235
after	795	-8.19181	37.782	268
after	795	-8.19182	37.7819	238
after	795	-8.19177	37.7819	235
after	795	-8.19179	37.7819	241
after	795	-8.19181	37.7819	242
after	795	-8.19178	37.7819	239
before	795	-7.8857	37.6892	257
before	795	-7.88574	37.6892	253
before	795	-7.88574	37.6892	250
before	795	-7.88569	37.6891	263
before	795	-7.88576	37.6893	263
before	795	-7.88568	37.6892	250
before	795	-7.88567	37.6892	247
before	795	-7.88574	37.6892	253
before	795	-7.88577	37.6892	256
before	795	-7.88577	37.6893	243
before	795	-7.88569	37.6892	245
before	795	-7.88569	37.6892	243
before	795	-7.88576	37.6893	245
before	795	-7.88575	37.6893	245
before	795	-7.8857	37.6893	247
after	795	-8.19178	37.7819	239
after	795	-8.1918	37.782	241
after	795	-8.19183	37.7819	244
after	795	-8.19177	37.782	244
after	795	-8.19185	37.782	226
after	795	-8.19177	37.782	250
after	795	-8.1918	37.782	246
after	795	-8.1918	37.782	248
after	795	-8.1918	37.782	245
before	795	-7.88571	37.6893	254
before	795	-7.88566	37.6893	259
before	795	-7.88575	37.6893	270
before	795	-7.88576	37.6893	247
before	795	-7.88574	37.6893	249
before	795	-7.88571	37.6893	250
before	795	-7.88573	37.6893	252
before	795	-7.88573	37.6893	250
before	795	-7.88577	37.6893	255
before	795	-7.88575	37.6893	255
before	795	-7.88575	37.6892	251
before	795	-7.88573	37.6892	242
before	795	-7.88575	37.6891	213
before	795	-7.8857	37.6892	257
before	795	-7.88572	37.6892	247
before	795	-7.88578	37.6892	247
after	795	-8.19174	37.7819	241
after	795	-8.1918	37.7819	241
after	795	-8.19169	37.7821	286
after	795	-8.19177	37.782	241
after	795	-8.19178	37.782	255
after	795	-8.19173	37.7819	248
after	795	-8.1918	37.782	241
after	795	-8.19175	37.782	252
after	795	-8.19175	37.7819	249
after	795	-8.19171	37.7819	264
after	795	-8.19163	37.7819	259
after	795	-8.19176	37.782	239
after	795	-8.19181	37.7819	240
after	795	-8.19178	37.7819	239
after	795	-8.19182	37.7819	267
after	795	-8.19178	37.782	246
after	795	-8.19168	37.782	262
before	795	-7.88574	37.6892	248
before	795	-7.88569	37.6892	259
before	795	-7.88573	37.6892	267
before	795	-7.88575	37.6892	250
before	795	-7.88577	37.6893	251
before	795	-7.88574	37.6893	252
before	795	-7.88575	37.6893	252
before	795	-7.88574	37.6892	255
before	795	-7.88574	37.6892	255
before	795	-7.88578	37.6893	262
before	795	-7.88571	37.6892	250
before	795	-7.88572	37.6892	252
before	795	-7.88569	37.6892	261
before	795	-7.88574	37.6892	266
before	795	-7.88574	37.6892	250
before	795	-7.88582	37.6892	241
before	795	-7.88573	37.6892	248
before	795	-7.88575	37.6893	252
before	795	-7.88571	37.6892	259
before	795	-7.8857	37.6892	257
before	795	-7.88568	37.6892	245
before	795	-7.88568	37.6892	266
before	795	-7.88573	37.6892	250
before	795	-7.88571	37.6892	264
before	795	-7.88571	37.6892	249
before	795	-7.88572	37.6892	241
before	1749	-7.88577	37.6892	252
before	1749	-7.88576	37.6892	250
before	1749	-7.88578	37.6892	254
before	1749	-7.88581	37.6892	251
before	1749	-7.88575	37.6893	251
before	1749	-7.88576	37.6892	245
before	1749	-7.88575	37.6893	255
before	1749	-7.88578	37.6893	250
before	1749	-7.88578	37.6893	247
before	1749	-7.88581	37.6893	245
before	1749	-7.88575	37.6892	261
before	1749	-7.88573	37.6893	253
before	1749	-7.88573	37.6893	256
before	1749	-7.88566	37.6892	258
before	1749	-7.88566	37.6893	265
before	1749	-7.8857	37.6892	263
before	1749	-7.88573	37.6892	250
before	1749	-7.88573	37.6892	244
before	1749	-7.88572	37.6892	259
before	1749	-7.88572	37.6892	258
before	1749	-7.88549	37.6889	344
before	1749	-7.88538	37.6886	446
before	1749	-7.88562	37.6888	536
before	1749	-7.88555	37.6889	572
before	1749	-7.88631	37.6896	512
before	1749	-7.88611	37.6892	491
before	1749	-7.88619	37.6888	511
before	1749	-7.88575	37.6893	255
before	1749	-7.88577	37.6891	292
before	1749	-7.88577	37.6891	407
before	1749	-7.88552	37.6888	477
before	1749	-7.8853	37.6888	486
before	1749	-7.8857	37.6893	264
before	1749	-7.8857	37.6893	264
before	1749	-7.88573	37.6893	254
before	1749	-7.88573	37.6893	254
before	1749	-7.88577	37.6892	256
before	1749	-7.8858	37.6893	252
before	1749	-7.88578	37.6893	249
before	1749	-7.88562	37.6895	335
before	1749	-7.88574	37.6891	271
before	1749	-7.8857	37.6892	249
before	1749	-7.8857	37.6892	246
before	1749	-7.88571	37.6892	256
before	1749	-7.88575	37.6892	250
before	1749	-7.88572	37.6893	252
before	1749	-7.88577	37.6892	251
before	1749	-7.88579	37.6892	248
before	1749	-7.88575	37.6892	251
before	1749	-7.88575	37.6893	256
before	1749	-7.88576	37.6892	256
before	1749	-7.88576	37.6893	250
before	1749	-7.88575	37.6893	254
before	1749	-7.88574	37.6892	255
before	1749	-7.88577	37.6892	257
before	1749	-7.88559	37.6886	480
before	1749	-7.88602	37.6889	559
before	1749	-7.88598	37.6893	465
before	1749	-7.8862	37.6895	468
before	1749	-7.88619	37.689	487
before	1749	-7.88568	37.6893	255
before	1749	-7.88572	37.6892	261
before	1749	-7.88572	37.6893	249
before	1749	-7.88565	37.6892	252
before	1749	-7.88571	37.6892	250
before	1749	-7.88579	37.6893	235
before	1749	-7.88573	37.6892	250
before	1749	-7.88574	37.6892	243
before	1749	-7.88569	37.6892	260
before	1749	-7.88574	37.6892	248
before	1749	-7.88576	37.6893	249
before	1749	-7.88575	37.6893	247
before	1749	-7.88578	37.6893	249
before	1749	-7.88577	37.6892	275
before	1749	-7.88575	37.6892	273
before	1749	-7.88577	37.6892	256
before	1749	-7.88574	37.6892	254
before	1749	-7.88573	37.6892	240
before	1749	-7.88573	37.6892	249
before	1749	-7.88572	37.6892	248
before	1749	-7.88576	37.6893	244
before	1749	-7.88575	37.6893	242
before	1749	-7.88573	37.6893	247
before	1749	-7.88561	37.6893	268
before	1749	-7.88574	37.6893	248
before	1749	-7.88575	37.6893	243
before	1749	-7.88576	37.6893	253
before	1749	-7.88571	37.6893	245
before	1749	-7.8857	37.6892	276
before	1749	-7.8854	37.6889	411
before	1749	-7.88563	37.6892	290
before	1749	-7.88558	37.6891	333
before	1749	-7.88502	37.6893	432
before	1749	-7.88577	37.6892	267
before	1749	-7.88521	37.689	362
before	1749	-7.88575	37.6893	255
before	1749	-7.88574	37.6893	256
before	1749	-7.88571	37.6892	253
before	1749	-7.88572	37.6893	252
before	1749	-7.88576	37.6893	253
before	1749	-7.88574	37.6893	239
before	1749	-7.88576	37.6893	254
before	1749	-7.88576	37.6893	254
before	1749	-7.88577	37.6893	248
before	1749	-7.88581	37.6893	247
before	1749	-7.88581	37.6892	252
before	1749	-7.88565	37.6892	287
before	1749	-7.88574	37.6892	255
before	1749	-7.88571	37.6892	248
before	1749	-7.88575	37.6893	248
before	1749	-7.88573	37.6892	245
before	1749	-7.88575	37.6893	244
before	1749	-7.88575	37.6893	247
before	1749	-7.88575	37.6892	245
before	1749	-7.88579	37.6892	245
before	1749	-7.8857	37.6893	246
before	1749	-7.88572	37.6892	253
before	1749	-7.88579	37.6893	250
before	1749	-7.88577	37.6892	256
before	1749	-7.88572	37.6892	255
before	1749	-7.88572	37.6892	255
before	1749	-7.88577	37.6892	249
before	1749	-7.88577	37.6892	249
before	1749	-7.88564	37.6891	295
before	1749	-7.88564	37.6891	295
before	1749	-7.88574	37.6893	251
before	1749	-7.88574	37.6893	251
before	1749	-7.88573	37.6893	245
before	1749	-7.88573	37.6893	245
before	1749	-7.88574	37.6892	242
before	1749	-7.88574	37.6892	242
before	1749	-7.88568	37.6893	253
before	1749	-7.88568	37.6893	253
before	1749	-7.88496	37.6889	518
before	1749	-7.88462	37.6887	546
before	1749	-7.8857	37.6892	263
after	1749	-7.96355	37.5662	248
after	1749	-7.9635	37.5662	247
after	1749	-7.96356	37.5661	274
after	1749	-7.96352	37.5662	248
after	1749	-7.96349	37.5662	251
after	1749	-7.9635	37.5662	247
after	1749	-7.96356	37.5662	249
after	1749	-7.96348	37.5662	247
after	1749	-7.96354	37.5662	240
after	1749	-7.96347	37.5662	242
after	1749	-7.96343	37.5662	275
after	1749	-7.96356	37.5662	237
after	1749	-7.96354	37.5662	248
after	1749	-7.96354	37.5662	244
after	1749	-7.96354	37.5662	241
after	1749	-7.9635	37.5662	239
after	1749	-7.96352	37.5662	241
after	1749	-7.96339	37.5661	240
after	1749	-7.96349	37.5662	247
after	1749	-7.96352	37.5662	244
after	1749	-7.96346	37.5662	239
after	1749	-7.96349	37.5662	235
after	1749	-7.96347	37.5662	230
after	1749	-7.96352	37.5662	234
after	1749	-7.96347	37.5662	241
after	1749	-7.96348	37.5662	240
after	1749	-7.96351	37.5662	248
after	1749	-7.96349	37.5662	251
after	1749	-7.96352	37.5662	258
after	1749	-7.9635	37.5661	260
after	1749	-7.96352	37.5661	268
after	1749	-7.96348	37.5662	267
after	1749	-7.96351	37.5662	249
after	1749	-7.96345	37.5662	251
after	1749	-7.96352	37.5661	238
after	1749	-7.96347	37.5662	247
after	1749	-7.96345	37.5661	266
after	1749	-7.96344	37.5662	238
after	1749	-7.96348	37.5662	250
after	1749	-7.96352	37.5662	246
after	1749	-7.9635	37.5662	241
after	1749	-7.96352	37.5662	246
after	1749	-7.9635	37.5662	238
after	1749	-7.96354	37.5662	242
after	1749	-7.96354	37.5662	237
after	1749	-7.96354	37.5662	254
after	1749	-7.96346	37.5662	280
after	1749	-7.96357	37.5661	250
after	1749	-7.9635	37.5662	244
after	1749	-7.96353	37.5662	242
after	1749	-7.96336	37.5661	303
after	1749	-7.9635	37.5662	269
after	1749	-7.96349	37.5662	373
after	1749	-7.96327	37.5662	418
after	1749	-7.96385	37.5662	444
after	1749	-7.96409	37.5657	481
after	1749	-7.96385	37.566	441
after	1749	-7.96343	37.5662	276
after	1749	-7.96349	37.5661	227
after	1749	-7.96353	37.5662	250
after	1749	-7.96351	37.5661	236
after	1749	-7.96352	37.5662	248
after	1749	-7.96352	37.5662	241
after	1749	-7.96352	37.5662	237
after	1749	-7.96349	37.5662	249
after	1749	-7.96341	37.5661	232
after	1749	-7.96349	37.5662	256
after	1749	-7.96349	37.5662	250
after	1749	-7.96342	37.5662	244
after	1749	-7.96347	37.5663	235
after	1749	-7.9635	37.5662	233
after	1749	-7.96354	37.5662	245
after	1749	-7.96351	37.5662	242
after	1749	-7.96353	37.5662	238
after	1749	-7.96353	37.5662	250
after	1749	-7.96353	37.5662	245
after	1749	-7.96352	37.5662	238
after	1749	-7.96353	37.5662	238
after	1749	-7.96349	37.5662	254
after	1749	-7.96351	37.5662	255
after	1749	-7.96353	37.5662	246
after	1749	-7.9635	37.5661	245
after	1749	-7.96348	37.5661	236
after	1749	-7.96349	37.5662	243
after	1749	-7.96347	37.5662	240
after	1749	-7.96351	37.5662	239
after	1749	-7.96342	37.5663	254
after	1749	-7.96345	37.5662	253
after	1749	-7.96349	37.5662	242
after	1749	-7.96352	37.5662	248
after	1749	-7.9636	37.5662	246
after	1749	-7.96349	37.5662	241
after	1749	-7.96352	37.5662	238
after	1749	-7.96354	37.5662	248
after	1749	-7.96356	37.5662	252
after	1749	-7.96354	37.5662	246
after	1749	-7.96352	37.5662	295
after	1749	-7.96378	37.5663	396
after	1749	-7.9635	37.5662	255
after	1749	-7.9633	37.5663	323
after	1749	-7.96282	37.5663	384
after	1749	-7.96325	37.5664	402
after	1749	-7.9635	37.5662	245
after	1749	-7.96352	37.5662	245
after	1749	-7.96351	37.5662	245
after	1749	-7.96352	37.5662	245
after	1749	-7.96352	37.5662	256
after	1749	-7.96354	37.5662	252
after	1749	-7.96352	37.5662	245
after	1749	-7.96351	37.5662	244
after	1749	-7.96348	37.5662	246
after	1749	-7.9635	37.5662	241
after	1749	-7.96353	37.5662	242
before	1749	-7.88574	37.6892	249
before	1749	-7.88567	37.6892	274
before	1749	-7.88573	37.6892	261
before	1749	-7.88573	37.6892	254
before	1749	-7.88574	37.6893	251
before	1749	-7.88576	37.6892	259
before	1749	-7.88574	37.6892	257
before	1749	-7.88577	37.6892	255
before	1749	-7.88573	37.6892	265
before	1749	-7.88575	37.6892	257
before	1749	-7.88579	37.6892	274
before	1749	-7.88575	37.689	342
before	1749	-7.88562	37.6889	392
before	1749	-7.88536	37.6887	447
before	1749	-7.88533	37.6885	488
before	1749	-7.88633	37.6885	529
before	1749	-7.88507	37.6903	487
before	1749	-7.88618	37.6903	393
before	1749	-7.88608	37.6892	472
before	1749	-7.88598	37.6891	394
before	1749	-7.8858	37.6893	288
before	1749	-7.88593	37.689	398
before	1749	-7.88578	37.6892	251
before	1749	-7.88577	37.6892	250
before	1749	-7.88575	37.6892	254
before	1749	-7.88575	37.6892	259
before	1749	-7.88577	37.6893	261
before	1749	-7.88576	37.6893	244
before	1749	-7.88576	37.6893	255
before	1749	-7.88574	37.6893	254
before	1749	-7.88573	37.6893	253
before	1749	-7.8857	37.6893	243
before	1749	-7.88572	37.6893	253
before	1749	-7.88573	37.6892	264
before	1749	-7.88578	37.6893	251
before	1749	-7.88581	37.6893	249
before	1749	-7.88579	37.6893	251
before	1749	-7.88582	37.6893	247
before	1749	-7.88556	37.6891	246
before	1749	-7.88575	37.6892	243
before	1749	-7.88571	37.6892	249
before	1749	-7.88575	37.6892	247
before	1749	-7.88573	37.6892	252
before	1749	-7.88574	37.6892	250
before	1749	-7.88577	37.6892	248
before	1749	-7.88572	37.6892	251
before	1749	-7.88569	37.6892	241
before	1749	-7.88577	37.6892	254
before	1749	-7.88569	37.6893	251
before	1749	-7.88575	37.6892	250
before	1749	-7.88575	37.6893	249
after	1749	-7.96352	37.5662	251
after	1749	-7.96354	37.5662	288
after	1749	-7.96351	37.5662	256
after	1749	-7.96353	37.5661	275
after	1749	-7.96346	37.5661	268
after	1749	-7.96336	37.5662	285
after	1749	-7.96342	37.5662	254
after	1749	-7.96347	37.5662	248
after	1749	-7.96349	37.5662	246
after	1749	-7.96348	37.5662	242
after	1749	-7.96348	37.5662	241
after	1749	-7.96352	37.5662	240
after	1749	-7.96348	37.5663	246
after	1749	-7.96347	37.5663	249
after	1749	-7.9635	37.5663	250
after	1749	-7.96352	37.5662	242
after	1749	-7.9635	37.5662	246
after	1749	-7.96351	37.5662	235
after	1749	-7.96353	37.5662	242
after	1749	-7.96357	37.5662	239
after	1749	-7.96346	37.5663	297
after	1749	-7.96324	37.5664	367
after	1749	-7.96311	37.5662	426
after	1749	-7.9634	37.5661	456
after	1749	-7.96239	37.5659	463
after	1749	-7.96326	37.5664	474
after	1749	-7.96349	37.5662	248
after	1749	-7.96352	37.5662	241
after	1749	-7.96348	37.5662	249
after	1749	-7.96349	37.5662	246
after	1749	-7.96352	37.5662	243
after	1749	-7.96348	37.5662	235
after	1749	-7.96352	37.5662	245
after	1749	-7.96353	37.5662	246
after	1749	-7.96353	37.5662	241
after	1749	-7.96348	37.5661	242
after	1749	-7.96355	37.5662	245
after	1749	-7.96349	37.5662	235
after	1749	-7.96344	37.5662	251
after	1749	-7.96342	37.5661	255
after	1749	-7.96346	37.5662	244
after	1749	-7.96346	37.5662	240
after	1749	-7.96346	37.5662	233
after	1749	-7.9635	37.5662	234
after	1749	-7.96349	37.5662	232
after	1749	-7.9635	37.5662	240
after	1749	-7.96351	37.5662	248
after	1749	-7.96347	37.5662	248
after	1749	-7.9635	37.5662	248
after	1749	-7.96348	37.5661	266
after	1749	-7.96349	37.5662	257
after	1749	-7.96351	37.5662	256
after	1749	-7.96349	37.5662	255
after	1749	-7.96346	37.5662	242
after	1749	-7.96351	37.5662	258
after	1749	-7.96346	37.5662	244
after	1749	-7.96347	37.5662	249
after	1749	-7.96343	37.5662	233
after	1749	-7.96352	37.5662	244
after	1749	-7.96346	37.5662	247
after	1749	-7.96353	37.5662	242
after	1749	-7.96335	37.5662	261
after	1749	-7.96351	37.5662	242
after	1749	-7.96349	37.5662	242
after	1749	-7.96353	37.5662	246
after	1749	-7.96347	37.5661	243
after	1749	-7.96354	37.5662	246
after	1749	-7.96359	37.5662	230
after	1749	-7.96346	37.5662	251
after	1749	-7.96349	37.5662	248
after	1749	-7.9635	37.5662	249
after	1749	-7.9635	37.5662	247
after	1749	-7.96349	37.5662	249
after	1749	-7.96349	37.5662	251
after	1749	-7.96347	37.5662	246
after	1749	-7.9635	37.5662	248
after	1749	-7.96348	37.5662	249
after	1749	-7.96349	37.5662	248
after	1749	-7.96348	37.5662	234
after	1749	-7.96355	37.5662	250
after	1749	-7.96349	37.5662	254
after	1749	-7.96352	37.5661	227
after	1749	-7.96354	37.5662	247
after	1749	-7.96355	37.5662	239
after	1749	-7.96356	37.5662	243
after	1749	-7.96344	37.5661	236
after	1749	-7.9635	37.5662	243
after	1749	-7.96347	37.5662	245
after	1749	-7.96349	37.5662	249
after	1749	-7.96352	37.5662	230
after	1749	-7.96347	37.5662	242
after	1749	-7.96345	37.5662	240
after	1749	-7.96349	37.5662	244
after	1749	-7.96349	37.5662	228
after	1749	-7.96351	37.5663	263
after	1749	-7.9635	37.5662	246
after	1749	-7.96348	37.5662	241
after	1749	-7.9635	37.5662	252
after	1749	-7.9635	37.5662	252
after	1749	-7.96346	37.5662	257
after	1749	-7.96348	37.5661	275
after	1749	-7.96352	37.5662	250
after	1749	-7.96352	37.5662	250
after	1749	-7.9635	37.5662	247
after	1749	-7.96347	37.5662	255
after	1749	-7.96347	37.5662	245
after	1749	-7.96352	37.5662	242
after	1749	-7.96345	37.5662	252
after	1749	-7.9635	37.5662	245
after	1749	-7.96351	37.5662	240
after	1749	-7.9635	37.5662	237
after	1749	-7.96356	37.5662	249
after	1749	-7.96353	37.5662	237
after	1749	-7.9635	37.5662	243
after	1749	-7.96338	37.5661	298
after	1749	-7.96306	37.566	385
after	1749	-7.96303	37.5659	442
after	1749	-7.96247	37.5661	437
after	1749	-7.96232	37.5658	436
after	1749	-7.96295	37.566	440
after	1749	-7.96349	37.5662	252
after	1749	-7.9635	37.5662	253
after	1749	-7.96348	37.5662	218
after	1749	-7.96352	37.5662	251
after	1749	-7.96349	37.5662	246
after	1749	-7.96352	37.5662	249
after	1749	-7.96348	37.5662	247
after	1749	-7.96352	37.5662	249
after	1749	-7.96348	37.5662	250
after	1749	-7.96351	37.5662	255
after	1749	-7.96353	37.5662	244
after	1749	-7.96351	37.5662	240
after	1749	-7.96351	37.5662	245
after	1749	-7.96348	37.5664	274
after	1749	-7.96348	37.5662	241
after	1749	-7.96355	37.5662	254
after	1749	-7.9635	37.5662	246
after	1749	-7.96347	37.5662	241
after	1749	-7.96346	37.5662	252
after	1749	-7.96351	37.5662	244
after	1749	-7.9635	37.5663	248
after	1749	-7.96349	37.5662	240
before	1749	-7.88567	37.6892	243
before	1749	-7.88575	37.6892	254
before	1749	-7.88576	37.6892	272
before	1749	-7.88577	37.6892	266
before	1749	-7.88577	37.6892	251
before	1749	-7.8857	37.6892	260
before	1749	-7.88574	37.6892	246
before	1749	-7.88575	37.6892	252
before	1749	-7.88569	37.6892	256
before	1749	-7.88573	37.6892	259
before	1749	-7.88574	37.6893	237
before	1749	-7.88573	37.6893	247
before	1749	-7.88572	37.6893	250
before	1749	-7.8857	37.6893	257
before	1749	-7.8858	37.6893	256
before	1749	-7.88577	37.6893	247
before	1749	-7.88578	37.6893	252
before	1749	-7.88573	37.6892	261
before	1749	-7.88579	37.6892	245
before	1749	-7.88574	37.6892	247
before	1749	-7.88577	37.6892	244
before	1749	-7.88577	37.6892	255
before	1749	-7.88577	37.6892	248
before	1749	-7.88574	37.6893	252
before	1749	-7.88574	37.6892	251
before	1749	-7.8857	37.6893	255
before	1749	-7.88576	37.6893	255
before	1749	-7.88574	37.6893	251
before	1749	-7.88572	37.6893	250
before	1749	-7.88573	37.6893	255
before	1749	-7.88573	37.6893	249
before	1749	-7.88575	37.6893	249
before	1749	-7.88576	37.6892	256
before	1749	-7.88578	37.6893	257
before	1749	-7.88581	37.6892	249
before	1749	-7.88578	37.6892	249
before	1749	-7.88558	37.6889	234
before	1749	-7.88572	37.6892	261
before	1749	-7.88572	37.6892	252
before	1749	-7.8857	37.6892	247
before	1749	-7.88573	37.6892	251
before	1749	-7.88578	37.6893	249
before	1749	-7.88575	37.6893	245
before	1749	-7.88574	37.6893	243
before	1749	-7.88576	37.6892	255
before	1749	-7.88574	37.6893	252
before	1749	-7.88577	37.6892	270
before	1749	-7.88575	37.6892	253
before	1749	-7.88578	37.6893	247
before	1749	-7.88576	37.6893	246
before	1749	-7.88575	37.6892	271
before	1749	-7.88576	37.6892	258
before	1749	-7.88578	37.6892	265
before	1749	-7.88574	37.6892	256
before	1749	-7.88572	37.6892	257
before	1749	-7.88572	37.6892	239
before	1749	-7.8857	37.6892	254
after	1749	-7.96354	37.5662	240
after	1749	-7.96354	37.5661	245
before	1749	-7.88584	37.6893	248
before	1749	-7.88576	37.6893	245
before	1749	-7.88575	37.6893	251
before	1749	-7.88577	37.6893	244
before	1749	-7.88572	37.6893	243
before	1749	-7.88583	37.6893	251
before	1749	-7.8858	37.6893	246
before	1749	-7.88549	37.689	286
before	1749	-7.88574	37.6892	263
before	1749	-7.88568	37.6893	249
before	1749	-7.88574	37.6892	253
before	1749	-7.88575	37.6892	251
before	1749	-7.88576	37.6892	249
before	1749	-7.88573	37.6892	254
before	1749	-7.88572	37.6892	246
before	1749	-7.88573	37.6893	249
before	1749	-7.88572	37.6893	247
before	1749	-7.88578	37.6892	244
before	1749	-7.88576	37.6892	242
before	1749	-7.8857	37.6892	260
before	1749	-7.88572	37.6892	246
before	1749	-7.88575	37.6893	253
before	1749	-7.88575	37.6892	255
before	1749	-7.88576	37.6892	261
before	1749	-7.88577	37.6892	264
before	1749	-7.88573	37.6892	258
before	1749	-7.8857	37.6892	267
before	1749	-7.88574	37.6892	258
before	1749	-7.88577	37.6892	258
before	1749	-7.88569	37.6892	288
before	1749	-7.88562	37.689	351
before	1749	-7.88535	37.6886	432
before	1749	-7.88542	37.6884	529
before	1749	-7.88539	37.689	574
before	1749	-7.8856	37.6899	379
before	1749	-7.8859	37.6895	429
before	1749	-7.88596	37.6892	464
before	1749	-7.88582	37.6893	246
before	1749	-7.88581	37.6892	309
before	1749	-7.88582	37.689	416
before	1749	-7.88559	37.689	475
before	1749	-7.88579	37.6892	249
before	1749	-7.88577	37.6892	249
before	1749	-7.88578	37.6893	252
before	1749	-7.88557	37.6892	293
before	1749	-7.8857	37.6892	261
before	1749	-7.88572	37.6893	255
before	1749	-7.88556	37.6892	294
before	1749	-7.88576	37.6893	253
before	1749	-7.88573	37.6893	253
before	1749	-7.88579	37.6892	284
before	1749	-7.88575	37.6893	250
before	1749	-7.88574	37.6893	245
before	1749	-7.88579	37.6893	249
before	1749	-7.88571	37.6892	252
before	1749	-7.8857	37.689	268
before	1749	-7.88573	37.6892	255
before	1749	-7.88573	37.6892	257
before	1749	-7.8857	37.6892	254
before	1749	-7.88571	37.6892	247
before	1749	-7.88574	37.6892	250
before	1749	-7.8857	37.6892	251
before	1749	-7.88572	37.6893	247
before	1749	-7.88572	37.6892	250
before	1749	-7.88568	37.6892	255
before	1749	-7.88574	37.6893	239
before	1749	-7.88574	37.6892	249
before	1749	-7.88571	37.6892	259
before	1749	-7.88572	37.6892	247
before	1749	-7.88577	37.6893	253
before	1749	-7.88576	37.6893	248
before	1749	-7.88578	37.6892	263
before	1749	-7.88573	37.6892	256
before	1749	-7.88573	37.6892	282
before	1749	-7.88572	37.6892	253
before	1749	-7.88573	37.6892	252
before	1749	-7.88575	37.6892	254
before	1749	-7.8857	37.6892	265
before	1749	-7.88556	37.689	328
before	1749	-7.88577	37.6893	250
before	1749	-7.88577	37.6893	250
before	1749	-7.88575	37.6892	250
before	1749	-7.88578	37.6893	253
before	1749	-7.88575	37.6892	251
before	1749	-7.88573	37.6892	249
before	1749	-7.88565	37.6892	243
before	1749	-7.8857	37.6892	253
before	1749	-7.88575	37.6892	249
before	1749	-7.88572	37.6892	254
before	1749	-7.88572	37.6893	248
before	1749	-7.88572	37.6893	252
before	1749	-7.88572	37.6892	241
before	1749	-7.88572	37.6893	247
before	1749	-7.88576	37.6892	239
before	1749	-7.88562	37.6893	278
before	1749	-7.88573	37.6893	252
before	1749	-7.88577	37.6893	241
before	1749	-7.88574	37.6893	251
before	1749	-7.88579	37.6893	262
before	1749	-7.88573	37.6892	259
before	1749	-7.88573	37.6892	271
before	1749	-7.88571	37.6892	253
before	1749	-7.8856	37.6892	293
before	1749	-7.88568	37.6892	246
before	1749	-7.88568	37.6892	262
before	1749	-7.88572	37.6892	276
before	1749	-7.88576	37.6893	257
before	1749	-7.88568	37.6892	263
before	1749	-7.88572	37.6893	251
before	1749	-7.88561	37.6893	342
before	1749	-7.88621	37.6898	427
before	1749	-7.88615	37.6891	479
before	1749	-7.88621	37.6887	508
before	1749	-7.88573	37.6892	273
before	1749	-7.88579	37.6892	317
before	1749	-7.88583	37.6893	270
before	1749	-7.88573	37.6892	273
before	1749	-7.88575	37.6892	246
before	1749	-7.88577	37.6892	259
before	1749	-7.88575	37.6892	251
before	1749	-7.88572	37.6893	262
before	1749	-7.88574	37.6893	254
before	1749	-7.88574	37.6893	253
before	1749	-7.88574	37.6893	256
before	1749	-7.88574	37.6893	249
before	1749	-7.88575	37.6893	240
before	1749	-7.88574	37.6893	249
before	1749	-7.88577	37.6893	247
before	1749	-7.88582	37.6893	258
before	1749	-7.88577	37.6893	254
before	1749	-7.88578	37.6892	242
before	1749	-7.88577	37.6893	251
before	1749	-7.88561	37.6893	265
before	1749	-7.88569	37.6892	256
before	1749	-7.88574	37.6892	248
before	1749	-7.88574	37.6892	258
before	1749	-7.88575	37.6892	261
before	1749	-7.88573	37.6892	263
before	1749	-7.88571	37.6892	295
before	1749	-7.88575	37.6891	324
before	1749	-7.88575	37.6889	409
before	1749	-7.88556	37.6887	477
before	1749	-7.88558	37.6886	501
before	1749	-7.88547	37.6887	512
before	1749	-7.88609	37.6889	544
before	1749	-7.88563	37.6891	534
before	1749	-7.88628	37.6898	488
before	1749	-7.88625	37.689	477
before	1749	-7.88606	37.6888	509
before	1749	-7.88582	37.689	310
before	1749	-7.88582	37.6891	375
before	1749	-7.8855	37.689	431
before	1749	-7.88576	37.6892	259
before	1749	-7.88572	37.6893	258
before	1749	-7.88576	37.6893	259
before	1749	-7.88575	37.6893	254
before	1749	-7.88575	37.6893	255
before	1749	-7.88573	37.6893	254
before	1749	-7.88572	37.6893	256
before	1749	-7.88572	37.6893	252
before	1749	-7.88573	37.6893	253
before	1749	-7.88572	37.6892	245
before	1749	-7.88569	37.6893	241
before	1749	-7.88576	37.6893	251
before	1749	-7.88574	37.6893	253
before	1749	-7.88575	37.6892	260
before	1749	-7.88581	37.6892	262
before	1749	-7.88573	37.6892	263
before	1749	-7.88568	37.6892	250
before	1749	-7.88572	37.6892	243
before	1749	-7.8857	37.6892	239
before	1749	-7.88569	37.6892	268
before	1749	-7.88551	37.689	348
before	1749	-7.88534	37.6886	433
before	1749	-7.88551	37.6884	561
before	1749	-7.88476	37.6897	619
before	1749	-7.88595	37.6895	438
before	1749	-7.8861	37.6892	462
before	1749	-7.88589	37.6891	456
before	1749	-7.88578	37.6893	255
before	1749	-7.88588	37.6892	321
before	1749	-7.88557	37.689	442
before	1749	-7.88554	37.689	452
before	1749	-7.88579	37.6893	246
before	1749	-7.88577	37.6893	250
before	1749	-7.88578	37.6892	244
before	1749	-7.88577	37.6893	251
before	1749	-7.88579	37.6893	243
before	1749	-7.88574	37.6893	254
before	1749	-7.88576	37.6893	252
before	1749	-7.88575	37.6892	256
before	1749	-7.88573	37.6893	252
before	1749	-7.88574	37.6893	255
before	1749	-7.88574	37.6892	253
before	1749	-7.88576	37.6893	252
before	1749	-7.88582	37.6893	249
before	1749	-7.88578	37.6892	245
before	1749	-7.88583	37.6893	239
before	1749	-7.88561	37.6893	234
before	1749	-7.88567	37.6892	256
before	1749	-7.88572	37.6892	251
before	1749	-7.88576	37.6892	255
before	1749	-7.88575	37.6892	250
before	1749	-7.88573	37.6893	249
before	1749	-7.88575	37.6893	250
before	1749	-7.88574	37.6892	252
before	1749	-7.88575	37.6893	248
before	1749	-7.88564	37.6893	250
before	1749	-7.88574	37.6892	247
before	1749	-7.88569	37.6892	271
before	1749	-7.88573	37.6892	250
before	1749	-7.88576	37.6892	251
before	1749	-7.88575	37.6893	245
before	1749	-7.88576	37.6892	253
before	1749	-7.88576	37.6892	264
before	1749	-7.88575	37.6892	258
before	1749	-7.88574	37.6892	255
before	1749	-7.88574	37.6892	255
before	1749	-7.88576	37.6892	255
before	1749	-7.88567	37.6891	320
before	1749	-7.88562	37.6889	389
before	1749	-7.88541	37.6886	445
before	1749	-7.88545	37.6884	539
before	1749	-7.88631	37.6884	458
before	1749	-7.88567	37.6895	499
before	1749	-7.88617	37.6895	428
before	1749	-7.88598	37.6891	479
before	1749	-7.88574	37.6893	270
before	1749	-7.88593	37.6892	292
before	1749	-7.88589	37.6891	389
before	1749	-7.8858	37.689	410
before	1749	-7.88579	37.6892	252
before	1749	-7.88574	37.6892	251
before	1749	-7.88577	37.6893	250
before	1749	-7.88575	37.6893	254
before	1749	-7.88576	37.6893	248
before	1749	-7.88575	37.6893	253
before	1749	-7.88577	37.6893	256
before	1749	-7.88576	37.6893	260
before	1749	-7.88572	37.6893	247
before	1749	-7.88576	37.6893	230
before	1749	-7.88577	37.6893	251
before	1749	-7.88575	37.6893	246
before	1749	-7.88579	37.6893	247
before	1749	-7.88582	37.6893	253
before	1749	-7.8858	37.6893	244
before	1749	-7.88577	37.6892	254
before	1749	-7.88563	37.6891	234
before	1749	-7.8857	37.6892	253
before	1749	-7.88571	37.6892	254
before	1749	-7.8857	37.6892	255
before	1749	-7.88575	37.6892	243
before	1749	-7.88575	37.6892	243
before	1749	-7.88563	37.6891	232
before	1749	-7.88573	37.6892	257
before	1749	-7.88572	37.6892	254
before	1749	-7.88569	37.6892	258
before	1749	-7.88579	37.6893	248
before	1749	-7.88574	37.6892	247
before	1749	-7.88573	37.6893	244
before	1749	-7.88571	37.6893	252
before	1749	-7.88581	37.6892	240
before	1749	-7.88568	37.6892	266
before	1749	-7.88575	37.6892	251
before	1749	-7.88573	37.6892	248
before	1749	-7.88573	37.6892	252
before	1749	-7.88576	37.6893	255
before	1749	-7.88577	37.6892	269
before	1749	-7.88576	37.6892	267
before	1749	-7.88575	37.6892	270
before	1749	-7.88572	37.6892	263
before	1749	-7.88572	37.6892	256
before	1749	-7.8857	37.6891	280
before	1749	-7.88558	37.6888	404
before	1749	-7.88584	37.6886	458
before	1749	-7.88544	37.6887	498
before	1749	-7.88597	37.6892	541
before	1749	-7.88548	37.6891	504
before	1749	-7.88619	37.6896	464
before	1749	-7.88617	37.6891	454
before	1749	-7.88603	37.6888	513
before	1749	-7.88584	37.689	369
before	1749	-7.88578	37.6891	343
before	1749	-7.88535	37.689	421
before	1749	-7.885	37.6887	500
before	1749	-7.88566	37.6894	260
before	1749	-7.88574	37.6893	254
before	1749	-7.88577	37.6893	256
before	1749	-7.8858	37.6893	249
before	1749	-7.88573	37.6893	254
before	1749	-7.88577	37.6893	257
before	1749	-7.88576	37.6893	248
before	1749	-7.88574	37.6893	251
before	1749	-7.88569	37.6893	244
before	1749	-7.88572	37.6893	248
before	1749	-7.88577	37.6893	250
before	1749	-7.88579	37.6892	252
before	1749	-7.88577	37.6893	253
before	1749	-7.88576	37.6892	228
before	1749	-7.88579	37.6892	248
before	1749	-7.88575	37.6892	240
before	1749	-7.88574	37.6892	244
before	1749	-7.88556	37.689	230
before	1749	-7.88569	37.6892	253
before	1749	-7.88571	37.6892	251
before	1749	-7.88575	37.6892	250
before	1749	-7.88574	37.6892	248
before	1749	-7.88569	37.6892	250
before	1749	-7.88577	37.6892	247
before	1749	-7.88578	37.6892	246
after	1749	-7.96347	37.5662	250
after	1749	-7.96342	37.5662	274
after	1749	-7.96351	37.5662	249
after	1749	-7.96348	37.5662	250
after	1749	-7.96351	37.5662	247
after	1749	-7.96352	37.5662	242
after	1749	-7.96345	37.5662	250
after	1749	-7.9635	37.5662	245
after	1749	-7.9635	37.5662	241
after	1749	-7.96349	37.5662	249
after	1749	-7.96349	37.5662	242
after	1749	-7.96352	37.5662	242
after	1749	-7.96357	37.5662	239
after	1749	-7.96352	37.5662	246
after	1749	-7.96356	37.5662	252
after	1749	-7.96349	37.5662	247
after	1749	-7.96351	37.5662	252
after	1749	-7.96351	37.5662	243
[truncated: 10,555 more rows]
